# Supplementary material for: Decoding the Ubiquitin-Mediated Pathway of Arthropod Disease Vectors
Source: PLoS One. 2013 Oct 21;8(10):e78077. doi: 10.1371/journal.pone.0078077 (PMC3804464; doi:10.1371/journal.pone.0078077)
Supplement: Table S2 — List of proteins in An. gambiae identified by the HMM search. (XLSX) [file pone.0078077.s002.xlsx]

## Sheet: Sheet1
Table S2. List of proteins in An. gambiae identified by the HMM search.
AGAP007296-PA - APG12
AGAP012847-PA - APG12
AGAP002685-PA - APG12
AGAP002685-PA - Atg8
AGAP007296-PA - Atg8
AGAP012847-PA - Atg8
AGAP002471-PA - Atg8
AGAP002690-PA - Atg8
AGAP002690-PB - Atg8
AGAP001971-PA - ubiquitin
AGAP002599-PA - ubiquitin
AGAP001969-PA - ubiquitin
AGAP001970-PA - ubiquitin
AGAP013742-PA - ubiquitin
AGAP007927-PA - ubiquitin
AGAP007913-PA - ubiquitin
AGAP000733-PA - ubiquitin
AGAP011328-PA - ubiquitin
AGAP005963-PB - ubiquitin
AGAP005963-PA - ubiquitin
AGAP001747-PA - ubiquitin
AGAP002389-PA - ubiquitin
AGAP006580-PA - ubiquitin
AGAP004294-PA - ubiquitin
AGAP001757-PA - ubiquitin
AGAP000852-PA - ubiquitin
AGAP001701-PA - ubiquitin
AGAP003154-PB - ubiquitin
AGAP003154-PA - ubiquitin
AGAP006473-PA - ubiquitin
AGAP009239-PA - ubiquitin
AGAP005270-PA - ubiquitin
AGAP011519-PA - ubiquitin
AGAP011251-PA - ubiquitin
AGAP008633-PA - ubiquitin
AGAP000654-PA - ubiquitin
AGAP004089-PA - ubiquitin
AGAP004089-PB - ubiquitin
AGAP011141-PA - ubiquitin
AGAP008873-PA - ubiquitin
AGAP000394-PA - ubiquitin
AGAP010714-PA - ubiquitin
AGAP013294-PA - ubiquitin
AGAP005272-PA - ubiquitin
AGAP009348-PA - ubiquitin
AGAP000120-PA - ubiquitin
AGAP007001-PA - ubiquitin
AGAP009166-PA - ubiquitin
AGAP010821-PA - ubiquitin
AGAP001364-PA - Ufm1
AGAP005823-PA - Urm1
AGAP007491-PA - Urm1
AGAP001737-PA - ThiF
AGAP008637-PA - ThiF
AGAP005102-PA - ThiF
AGAP009012-PA - ThiF
AGAP010303-PA - ThiF
AGAP004459-PA - ThiF
AGAP004459-PB - ThiF
AGAP005544-PA - ThiF
AGAP006926-PA - ThiF
AGAP007016-PA - ThiF
AGAP002217-PA - ThiF
AGAP013478-PA - ThiF
AGAP007015-PA - ThiF
AGAP009610-PA - ThiF
AGAP013478-PB - ThiF
AGAP004622-PA - ThiF
AGAP011207-PA - ThiF
AGAP007017-PA - ThiF
AGAP007014-PA - ThiF
AGAP008632-PA - ThiF
AGAP007123-PA - ThiF
AGAP009178-PA - ThiF
AGAP004362-PB - ThiF
AGAP004362-PD - ThiF
AGAP004362-PE - ThiF
AGAP004362-PA - ThiF
AGAP011872-PA - UBACT
AGAP008637-PA - UBACT
AGAP005102-PA - UBACT
AGAP003857-PA - UQ_con
AGAP000145-PA - UQ_con
AGAP002251-PA - UQ_con
AGAP002169-PA - UQ_con
AGAP008680-PA - UQ_con
AGAP005197-PA - UQ_con
AGAP007952-PA - UQ_con
AGAP007952-PB - UQ_con
AGAP011076-PA - UQ_con
AGAP012107-PA - UQ_con
AGAP006238-PA - UQ_con
AGAP001056-PA - UQ_con
AGAP000495-PA - UQ_con
AGAP012754-PA - UQ_con
AGAP005916-PA - UQ_con
AGAP001068-PA - UQ_con
AGAP008941-PA - UQ_con
AGAP005324-PA - UQ_con
AGAP005324-PB - UQ_con
AGAP004889-PA - UQ_con
AGAP012193-PA - UQ_con
AGAP002651-PA - UQ_con
AGAP005954-PA - UQ_con
AGAP003090-PA - UQ_con
AGAP003090-PB - UQ_con
AGAP006937-PA - UQ_con
AGAP006937-PB - UQ_con
AGAP006937-PC - UQ_con
AGAP010478-PA - UQ_con
AGAP001452-PA - UQ_con
AGAP008575-PA - UQ_con
AGAP008099-PA - UQ_con
AGAP007174-PA - RINGv
AGAP001041-PA - RINGv
AGAP001041-PB - RINGv
AGAP007204-PA - RINGv
AGAP009181-PA - RINGv
AGAP003558-PA - RINGv
AGAP007492-PA - RINGv
AGAP008196-PA - RINGv
AGAP007143-PA - RINGv
AGAP002028-PA - RINGv
AGAP005271-PA - RINGv
AGAP003179-PA - RINGv
AGAP008196-PA - zf-Apc11
AGAP005202-PA - zf-Apc11
AGAP005202-PB - zf-Apc11
AGAP005562-PA - zf-Apc11
AGAP000928-PA - zf-Apc11
AGAP000928-PB - zf-Apc11
AGAP006367-PA - zf-Apc11
AGAP007538-PA - zf-Apc11
AGAP003666-PA - zf-Apc11
AGAP002665-PA - zf-Apc11
AGAP008041-PA - zf-Apc11
AGAP007143-PA - zf-Apc11
AGAP005271-PA - zf-Apc11
AGAP003558-PA - zf-Apc11
AGAP005643-PA - zf-Apc11
AGAP013371-PA - zf-Apc11
AGAP007458-PA - zf-Apc11
AGAP001358-PA - zf-Apc11
AGAP010356-PA - zf-Apc11
AGAP006611-PA - zf-Apc11
AGAP002758-PA - zf-Apc11
AGAP002028-PA - zf-Apc11
AGAP001882-PA - zf-Apc11
AGAP005831-PA - zf-Apc11
AGAP003554-PA - zf-Apc11
AGAP004640-PA - zf-Apc11
AGAP004640-PB - zf-Apc11
AGAP001530-PA - zf-Apc11
AGAP011657-PA - zf-Apc11
AGAP003561-PA - zf-Apc11
AGAP003561-PB - zf-Apc11
AGAP003004-PA - zf-Apc11
AGAP013215-PA - zf-Apc11
AGAP010299-PA - zf-Apc11
AGAP007335-PA - zf-Apc11
AGAP007004-PA - zf-Apc11
AGAP013357-PA - zf-Apc11
AGAP006041-PA - zf-Apc11
AGAP003179-PA - zf-Apc11
AGAP007954-PA - zf-Apc11
AGAP002128-PA - zf-Apc11
AGAP002128-PB - zf-Apc11
AGAP006041-PA - zf-C3HC4
AGAP013215-PA - zf-C3HC4
AGAP002073-PA - zf-C3HC4
AGAP003004-PA - zf-C3HC4
AGAP001882-PA - zf-C3HC4
AGAP002533-PA - zf-C3HC4
AGAP005449-PB - zf-C3HC4
AGAP011487-PA - zf-C3HC4
AGAP000928-PA - zf-C3HC4
AGAP000928-PB - zf-C3HC4
AGAP003558-PA - zf-C3HC4
AGAP005449-PA - zf-C3HC4
AGAP011657-PA - zf-C3HC4
AGAP004640-PA - zf-C3HC4
AGAP004640-PB - zf-C3HC4
AGAP006367-PA - zf-C3HC4
AGAP000355-PA - zf-C3HC4
AGAP010356-PA - zf-C3HC4
AGAP006611-PA - zf-C3HC4
AGAP003179-PA - zf-C3HC4
AGAP013233-PA - zf-C3HC4
AGAP006900-PA - zf-C3HC4
AGAP007538-PA - zf-C3HC4
AGAP002028-PA - zf-C3HC4
AGAP001530-PA - zf-C3HC4
AGAP007954-PA - zf-C3HC4
AGAP001292-PA - zf-C3HC4
AGAP005831-PA - zf-C3HC4
AGAP006403-PA - zf-C3HC4
AGAP007458-PA - zf-C3HC4
AGAP007335-PA - zf-C3HC4
AGAP013357-PA - zf-C3HC4
AGAP005643-PA - zf-C3HC4
AGAP001358-PA - zf-C3HC4
AGAP007135-PA - zf-C3HC4
AGAP003561-PA - zf-C3HC4
AGAP003561-PB - zf-C3HC4
AGAP003666-PA - zf-C3HC4
AGAP009708-PA - zf-C3HC4
AGAP003554-PA - zf-C3HC4
AGAP007068-PA - zf-C3HC4
AGAP002665-PA - zf-C3HC4
AGAP002758-PA - zf-C3HC4
AGAP013371-PA - zf-C3HC4
AGAP008041-PA - zf-C3HC4
AGAP002344-PA - zf-C3HC4
AGAP009902-PA - zf-C3HC4
AGAP001544-PA - zf-C3HC4
AGAP001544-PB - zf-C3HC4
AGAP002128-PA - zf-C3HC4
AGAP009239-PA - zf-C3HC4
AGAP002128-PB - zf-C3HC4
AGAP000736-PA - zf-C3HC4
AGAP001999-PA - zf-C3HC4
AGAP001999-PB - zf-C3HC4
AGAP004573-PA - zf-C3HC4
AGAP006749-PA - zf-C3HC4
AGAP011217-PA - zf-C3HC4
AGAP004202-PA - zf-C3HC4
AGAP010697-PA - zf-C3HC4
AGAP007004-PA - zf-C3HC4
AGAP005202-PA - zf-C3HC4
AGAP005202-PB - zf-C3HC4
AGAP010891-PA - zf-C3HC4
AGAP012958-PB - zf-C3HC4
AGAP008991-PA - zf-C3HC4
AGAP005977-PA - zf-C3HC4
AGAP012958-PA - zf-C3HC4
AGAP007417-PA - zf-C3HC4
AGAP002264-PA - zf-C3HC4
AGAP010836-PA - zf-C3HC4
AGAP009295-PA - zf-C3HC4
AGAP013034-PA - zf-C3HC4
AGAP000171-PA - zf-C3HC4
AGAP007095-PA - zf-C3HC4
AGAP007114-PA - zf-C3HC4
AGAP010497-PA - zf-C3HC4
AGAP000339-PA - zf-C3HC4
AGAP011188-PA - zf-C3HC4
AGAP005562-PA - zf-C3HC4
AGAP002323-PA - zf-C3HC4
AGAP013757-PA - zf-C3HC4
AGAP012690-PA - Rtf2
AGAP010176-PA - Rtf2
AGAP005654-PA - Rtf2
AGAP012822-PA - Rtf2
AGAP001646-PA - Rtf2
AGAP006041-PA - Rtf2
AGAP013233-PA - Rtf2
AGAP007004-PA - Rtf2
AGAP013371-PA - Rtf2
AGAP000928-PA - Rtf2
AGAP000928-PB - Rtf2
AGAP011242-PA - HECT
AGAP000787-PA - HECT
AGAP009511-PA - HECT
AGAP009074-PA - HECT
AGAP012366-PA - HECT
AGAP000797-PA - HECT
AGAP003133-PB - HECT
AGAP003133-PA - HECT
AGAP006994-PA - HECT
AGAP006994-PB - HECT
AGAP011474-PA - HECT
AGAP005897-PA - HECT
AGAP001296-PA - HECT
AGAP009516-PA - HECT
AGAP001780-PA - HECT
AGAP011823-PA - HECT
AGAP011186-PA - HECT
AGAP008007-PA - Cullin
AGAP008105-PA - Cullin
AGAP003605-PA - Cullin
AGAP007727-PA - Cullin
AGAP002404-PA - Cullin
AGAP005048-PA - Cullin
AGAP008918-PA - U-box
AGAP001681-PA - U-box
AGAP007870-PA - U-box
AGAP005577-PA - U-box
AGAP007217-PA - U-box
AGAP005654-PA - U-box
AGAP001882-PA - U-box
AGAP003004-PA - U-box
AGAP006900-PA - U-box
AGAP011217-PA - U-box
AGAP003661-PA - F-box
AGAP003661-PB - F-box
AGAP005359-PA - F-box
AGAP005622-PA - F-box
AGAP012152-PA - F-box
AGAP005297-PA - F-box
AGAP004167-PA - F-box
AGAP012769-PA - F-box
AGAP007807-PA - F-box
AGAP006408-PA - F-box
AGAP003285-PA - F-box
AGAP011911-PA - F-box
AGAP012460-PA - F-box
AGAP001944-PA - F-box
AGAP004683-PA - F-box
AGAP012367-PA - F-box
AGAP011739-PA - F-box
AGAP010041-PA - F-box
AGAP001731-PA - F-box
AGAP010289-PA - F-box
AGAP008913-PA - F-box
AGAP011929-PA - F-box
AGAP011773-PA - F-box
AGAP006784-PA - F-box
AGAP008941-PA - F-box
AGAP011735-PA - F-box
AGAP001895-PA - F-box
AGAP011734-PA - F-box
AGAP011930-PA - F-box
AGAP006203-PA - F-box
AGAP012123-PA - F-box
AGAP011774-PA - F-box
AGAP006431-PA - F-box
AGAP013395-PA - F-box
AGAP009335-PA - F-box
AGAP011495-PA - F-box
AGAP004756-PA - F-box
AGAP000471-PA - F-box
AGAP000471-PB - F-box
AGAP003853-PA - OTU
AGAP010345-PA - OTU
AGAP006160-PA - OTU
AGAP002086-PA - OTU
AGAP004973-PA - OTU
AGAP004972-PA - OTU
AGAP007001-PA - OTU
AGAP000835-PA - OTU
AGAP009507-PA - OTU
AGAP005226-PA - Josephin
AGAP008617-PA - JAB
AGAP002880-PA - JAB
AGAP012135-PA - JAB
AGAP000960-PA - JAB
AGAP008156-PA - JAB
AGAP002935-PA - JAB
AGAP009204-PA - JAB
AGAP006885-PA - JAB
AGAP008858-PA - JAB
AGAP006119-PA - JAB
AGAP012058-PA - DUF862
AGAP004082-PA - DUF862
AGAP012139-PA - UCH
AGAP002900-PA - UCH
AGAP001209-PA - UCH
AGAP001052-PA - UCH
AGAP001052-PB - UCH
AGAP001052-PC - UCH
AGAP007600-PA - UCH
AGAP008805-PA - UCH
AGAP003821-PA - UCH
AGAP007106-PA - UCH
AGAP008530-PA - UCH
AGAP009348-PA - UCH
AGAP010088-PA - UCH
AGAP012119-PA - UCH
AGAP000666-PA - UCH
AGAP012248-PA - UCH
AGAP007521-PB - UCH
AGAP007521-PA - UCH
AGAP006652-PA - UCH
AGAP003643-PA - UCH
AGAP008381-PA - UCH
AGAP010080-PA - UCH
AGAP000269-PA - UCH
AGAP000884-PA - UCH
AGAP000884-PB - UCH
AGAP000205-PA - UCH
AGAP010626-PA - UCH
AGAP008412-PA - UCH
AGAP004294-PA - UCH
AGAP012113-PA - Peptidase_C12
AGAP005540-PA - Peptidase_C12
AGAP005881-PA - Peptidase_C48
AGAP011316-PA - Peptidase_C48
AGAP009116-PA - Peptidase_C48
AGAP008497-PA - Peptidase_C54
AGAP004023-PA - Peptidase_C54
AGAP009608-PA - Peptidase_C54
