# Supplementary material for: Decoding the Ubiquitin-Mediated Pathway of Arthropod Disease Vectors
Source: PLoS One. 2013 Oct 21;8(10):e78077. doi: 10.1371/journal.pone.0078077 (PMC3804464; doi:10.1371/journal.pone.0078077)
Supplement: Table S3 — List of proteins in Ae. aegypti identified by the HMM search. (XLSX) [file pone.0078077.s003.xlsx]

## Sheet: Sheet1
Table S3. List of proteins in Ae. aegypti identified by the HMM search.
AAEL009089-RA - APG12
AAEL007162-RA - APG12
AAEL007162-RA - Atg8
AAEL009089-RA - Atg8
AAEL003877-RA - ubiquitin
AAEL003877-RB - ubiquitin
AAEL000795-RA - ubiquitin
AAEL003888-RA - ubiquitin
AAEL013536-RA - ubiquitin
AAEL006511-RA - ubiquitin
AAEL000679-RA - ubiquitin
AAEL008920-RA - ubiquitin
AAEL003881-RA - ubiquitin
AAEL002368-RA - ubiquitin
AAEL011219-RA - ubiquitin
AAEL014998-RA - ubiquitin
AAEL013680-RA - ubiquitin
AAEL006973-RA - ubiquitin
AAEL002077-RA - ubiquitin
AAEL013818-RA - ubiquitin
AAEL007168-RA - ubiquitin
AAEL003901-RA - ubiquitin
AAEL007082-RA - ubiquitin
AAEL003921-RA - ubiquitin
AAEL007160-RA - ubiquitin
AAEL017147-RA - ubiquitin
AAEL017147-RB - ubiquitin
AAEL004267-RA - ubiquitin
AAEL015064-RB - ubiquitin
AAEL000084-RA - ubiquitin
AAEL013787-RA - ubiquitin
AAEL014738-RA - ubiquitin
AAEL003579-RA - ubiquitin
AAEL014732-RA - ubiquitin
AAEL008458-RA - ubiquitin
AAEL015064-RA - ubiquitin
AAEL008015-RA - ubiquitin
AAEL013994-RA - ubiquitin
AAEL003230-RA - ubiquitin
AAEL008740-RA - ubiquitin
AAEL005405-RA - ubiquitin
AAEL005129-RA - ubiquitin
AAEL009653-RA - ubiquitin
AAEL009653-RB - ubiquitin
AAEL004440-RA - ubiquitin
AAEL012084-RA - ubiquitin
AAEL001950-RA - ubiquitin
AAEL009639-RA - ubiquitin
AAEL010496-RA - ubiquitin
AAEL000608-RA - ubiquitin
AAEL002135-RA - ubiquitin
AAEL009584-RA - ubiquitin
AAEL006251-RA - Ufm1
AAEL008680-RA - Urm1
AAEL000758-RB - ThiF
AAEL000758-RA - ThiF
AAEL004607-RA - ThiF
AAEL010641-RA - ThiF
AAEL012306-RA - ThiF
AAEL004076-RA - ThiF
AAEL009814-RA - ThiF
AAEL000091-RA - ThiF
AAEL007738-RA - ThiF
AAEL012097-RA - ThiF
AAEL013106-RA - ThiF
AAEL017337-RA - ThiF
AAEL017337-RB - ThiF
AAEL017396-RA - ThiF
AAEL009396-RA - ThiF
AAEL017547-RA - ThiF
AAEL009044-RA - ThiF
AAEL009050-RA - ThiF
AAEL017309-RA - ThiF
AAEL004532-RA - ThiF
AAEL006471-RA - ThiF
AAEL009045-RA - ThiF
AAEL004529-RA - ThiF
AAEL004943-RA - ThiF
AAEL006143-RA - ThiF
AAEL001395-RA - ThiF
AAEL010464-RA - ThiF
AAEL010464-RC - ThiF
AAEL010464-RB - ThiF
AAEL012077-RC - ThiF
AAEL012077-RB - ThiF
AAEL012077-RA - ThiF
AAEL006467-RA - ThiF
AAEL000758-RB - UBACT
AAEL000758-RA - UBACT
AAEL010641-RA - UBACT
AAEL012306-RA - UBACT
AAEL002118-RA - UQ_con
AAEL003103-RA - UQ_con
AAEL010798-RA - UQ_con
AAEL007822-RB - UQ_con
AAEL008837-RA - UQ_con
AAEL014639-RA - UQ_con
AAEL014642-RA - UQ_con
AAEL009770-RA - UQ_con
AAEL009770-RB - UQ_con
AAEL005038-RA - UQ_con
AAEL006728-RA - UQ_con
AAEL004152-RA - UQ_con
AAEL007477-RA - UQ_con
AAEL000179-RA - UQ_con
AAEL007822-RA - UQ_con
AAEL009026-RA - UQ_con
AAEL009026-RB - UQ_con
AAEL009026-RC - UQ_con
AAEL013633-RA - UQ_con
AAEL006413-RA - UQ_con
AAEL017518-RA - UQ_con
AAEL008514-RA - UQ_con
AAEL012672-RA - UQ_con
AAEL012011-RA - UQ_con
AAEL012446-RA - UQ_con
AAEL010844-RA - UQ_con
AAEL006073-RA - UQ_con
AAEL011873-RA - UQ_con
AAEL015648-RA - UQ_con
AAEL000265-RA - UQ_con
AAEL004121-RA - UQ_con
AAEL004121-RB - UQ_con
AAEL007337-RA - UQ_con
AAEL007336-RA - UQ_con
AAEL005968-RA - UQ_con
AAEL006654-RA - UQ_con
AAEL001933-RA - RINGv
AAEL010167-RA - RINGv
AAEL009353-RA - RINGv
AAEL002516-RA - RINGv
AAEL012941-RA - RINGv
AAEL004534-RA - RINGv
AAEL000725-RA - RINGv
AAEL011580-RA - RINGv
AAEL012049-RA - RINGv
AAEL015236-RA - RINGv
AAEL012252-RA - RINGv
AAEL000472-RA - RINGv
AAEL012006-RA - RINGv
AAEL002325-RA - RINGv
AAEL003271-RA - RINGv
AAEL006599-RA - RINGv
AAEL004356-RA - RINGv
AAEL003009-RA - RINGv
AAEL005881-RA - RINGv
AAEL009739-RA - RINGv
AAEL004697-RA - RINGv
AAEL000523-RA - RINGv
AAEL004691-RA - zf-Apc11
AAEL000588-RA - zf-Apc11
AAEL011580-RA - zf-Apc11
AAEL000570-RA - zf-Apc11
AAEL000456-RA - zf-Apc11
AAEL005881-RA - zf-Apc11
AAEL002325-RA - zf-Apc11
AAEL006599-RA - zf-Apc11
AAEL012006-RA - zf-Apc11
AAEL003787-RA - zf-Apc11
AAEL012006-RB - zf-Apc11
AAEL005288-RA - zf-Apc11
AAEL003009-RA - zf-Apc11
AAEL009667-RA - zf-Apc11
AAEL014744-RA - zf-Apc11
AAEL002020-RA - zf-Apc11
AAEL012337-RA - zf-Apc11
AAEL000523-RA - zf-Apc11
AAEL013965-RA - zf-Apc11
AAEL009242-RA - zf-Apc11
AAEL006589-RA - zf-Apc11
AAEL003887-RB - zf-Apc11
AAEL003887-RA - zf-Apc11
AAEL012252-RA - zf-Apc11
AAEL008184-RA - zf-Apc11
AAEL004356-RA - zf-Apc11
AAEL000472-RA - zf-Apc11
AAEL001157-RA - zf-Apc11
AAEL009719-RA - zf-Apc11
AAEL009719-RB - zf-Apc11
AAEL000730-RA - zf-Apc11
AAEL003271-RA - zf-Apc11
AAEL006150-RA - zf-Apc11
AAEL006550-RA - zf-Apc11
AAEL004861-RA - zf-Apc11
AAEL007303-RA - zf-Apc11
AAEL004697-RA - zf-Apc11
AAEL008854-RA - zf-Apc11
AAEL007167-RA - zf-Apc11
AAEL006156-RA - zf-Apc11
AAEL008475-RA - zf-Apc11
AAEL008683-RA - zf-Apc11
AAEL012105-RA - zf-Apc11
AAEL006550-RA - zf-C3HC4
AAEL012209-RA - zf-C3HC4
AAEL008184-RA - zf-C3HC4
AAEL006839-RA - zf-C3HC4
AAEL006839-RB - zf-C3HC4
AAEL003787-RA - zf-C3HC4
AAEL000472-RA - zf-C3HC4
AAEL012006-RA - zf-C3HC4
AAEL012006-RB - zf-C3HC4
AAEL009739-RA - zf-C3HC4
AAEL009719-RA - zf-C3HC4
AAEL009719-RB - zf-C3HC4
AAEL012252-RA - zf-C3HC4
AAEL011179-RA - zf-C3HC4
AAEL014744-RA - zf-C3HC4
AAEL005288-RA - zf-C3HC4
AAEL012337-RA - zf-C3HC4
AAEL003009-RA - zf-C3HC4
AAEL009667-RA - zf-C3HC4
AAEL011580-RA - zf-C3HC4
AAEL004697-RA - zf-C3HC4
AAEL005881-RA - zf-C3HC4
AAEL011178-RA - zf-C3HC4
AAEL001357-RA - zf-C3HC4
AAEL001115-RA - zf-C3HC4
AAEL004356-RA - zf-C3HC4
AAEL007167-RA - zf-C3HC4
AAEL008854-RA - zf-C3HC4
AAEL009242-RA - zf-C3HC4
AAEL007476-RA - zf-C3HC4
AAEL000456-RA - zf-C3HC4
AAEL010583-RA - zf-C3HC4
AAEL001778-RA - zf-C3HC4
AAEL006589-RA - zf-C3HC4
AAEL008683-RA - zf-C3HC4
AAEL000730-RA - zf-C3HC4
AAEL006973-RA - zf-C3HC4
AAEL000523-RA - zf-C3HC4
AAEL004861-RA - zf-C3HC4
AAEL006150-RA - zf-C3HC4
AAEL003680-RA - zf-C3HC4
AAEL002020-RA - zf-C3HC4
AAEL005268-RA - zf-C3HC4
AAEL002637-RA - zf-C3HC4
AAEL002078-RA - zf-C3HC4
AAEL002729-RA - zf-C3HC4
AAEL013028-RA - zf-C3HC4
AAEL006062-RA - zf-C3HC4
AAEL005267-RA - zf-C3HC4
AAEL001410-RA - zf-C3HC4
AAEL017329-RA - zf-C3HC4
AAEL006156-RA - zf-C3HC4
AAEL014621-RA - zf-C3HC4
AAEL003955-RA - zf-C3HC4
AAEL015042-RA - zf-C3HC4
AAEL003887-RB - zf-C3HC4
AAEL003887-RA - zf-C3HC4
AAEL012490-RA - zf-C3HC4
AAEL007528-RA - zf-C3HC4
AAEL014076-RA - zf-C3HC4
AAEL004691-RA - zf-C3HC4
AAEL007227-RA - zf-C3HC4
AAEL013965-RA - zf-C3HC4
AAEL008850-RA - zf-C3HC4
AAEL011575-RA - zf-C3HC4
AAEL001459-RA - zf-C3HC4
AAEL001222-RA - zf-C3HC4
AAEL009509-RA - zf-C3HC4
AAEL007426-RA - zf-C3HC4
AAEL013816-RA - zf-C3HC4
AAEL005470-RA - zf-C3HC4
AAEL006463-RA - zf-C3HC4
AAEL007797-RA - zf-C3HC4
AAEL011927-RA - zf-C3HC4
AAEL006664-RA - zf-C3HC4
AAEL012673-RA - zf-C3HC4
AAEL000588-RA - zf-C3HC4
AAEL014066-RA - zf-C3HC4
AAEL004237-RA - zf-C3HC4
AAEL005986-RA - zf-C3HC4
AAEL009437-RA - zf-C3HC4
AAEL002325-RA - zf-C3HC4
AAEL006599-RA - zf-C3HC4
AAEL003756-RA - zf-C3HC4
AAEL003151-RA - Rtf2
AAEL002050-RA - Rtf2
AAEL002050-RB - Rtf2
AAEL008402-RA - Rtf2
AAEL012008-RA - Rtf2
AAEL013705-RA - Rtf2
AAEL006550-RA - Rtf2
AAEL002771-RA - Rtf2
AAEL002729-RA - Rtf2
AAEL009407-RA - Rtf2
AAEL004861-RA - Rtf2
AAEL004697-RA - Rtf2
AAEL008374-RA - HECT
AAEL007705-RA - HECT
AAEL002536-RA - HECT
AAEL005774-RA - HECT
AAEL012305-RA - HECT
AAEL001205-RA - HECT
AAEL005820-RA - HECT
AAEL013454-RA - HECT
AAEL011541-RA - HECT
AAEL012500-RA - HECT
AAEL004790-RA - HECT
AAEL017357-RA - HECT
AAEL010256-RA - HECT
AAEL006008-RA - HECT
AAEL005930-RA - HECT
AAEL002306-RA - HECT
AAEL009551-RA - HECT
AAEL013530-RA - Cullin
AAEL006291-RA - Cullin
AAEL007187-RA - Cullin
AAEL003466-RA - Cullin
AAEL003466-RB - Cullin
AAEL006929-RA - Cullin
AAEL007353-RA - Cullin
AAEL008008-RA - Cullin
AAEL001756-RA - Cullin
AAEL006910-RA - U-box
AAEL012588-RA - U-box
AAEL001610-RA - U-box
AAEL011535-RA - U-box
AAEL015199-RA - U-box
AAEL008184-RA - U-box
AAEL002050-RA - U-box
AAEL002050-RB - U-box
AAEL002729-RA - U-box
AAEL008402-RA - U-box
AAEL010793-RA - F-box
AAEL000739-RB - F-box
AAEL007975-RA - F-box
AAEL000739-RA - F-box
AAEL002838-RA - F-box
AAEL008758-RA - F-box
AAEL006797-RA - F-box
AAEL014330-RA - F-box
AAEL005068-RB - F-box
AAEL005063-RA - F-box
AAEL007442-RA - F-box
AAEL005068-RA - F-box
AAEL008137-RA - F-box
AAEL011921-RA - F-box
AAEL011737-RA - F-box
AAEL014027-RA - F-box
AAEL009487-RA - F-box
AAEL011561-RA - F-box
AAEL003371-RA - F-box
AAEL008262-RA - F-box
AAEL015124-RA - F-box
AAEL004875-RA - F-box
AAEL010314-RA - F-box
AAEL004845-RA - F-box
AAEL007694-RA - F-box
AAEL006705-RA - F-box
AAEL001095-RA - F-box
AAEL006413-RA - F-box
AAEL002840-RA - F-box
AAEL014960-RA - F-box
AAEL013568-RA - F-box
AAEL012336-RA - F-box
AAEL011794-RA - F-box
AAEL015181-RA - F-box
AAEL003321-RA - F-box
AAEL011875-RA - F-box
AAEL005005-RA - F-box
AAEL000867-RA - F-box
AAEL012592-RA - F-box
AAEL012670-RA - F-box
AAEL013208-RA - F-box
AAEL011923-RA - F-box
AAEL002480-RA - F-box
AAEL011915-RA - F-box
AAEL003149-RA - F-box
AAEL012188-RA - F-box
AAEL011860-RA - F-box
AAEL014705-RA - F-box
AAEL002222-RA - F-box
AAEL002091-RA - OTU
AAEL006032-RA - OTU
AAEL002529-RA - OTU
AAEL000448-RB - OTU
AAEL000448-RA - OTU
AAEL013994-RA - OTU
AAEL007710-RA - OTU
AAEL012505-RA - OTU
AAEL009507-RA - OTU
AAEL000222-RA - Josephin
AAEL004733-RA - JAB
AAEL001058-RA - JAB
AAEL014747-RA - JAB
AAEL000270-RA - JAB
AAEL014282-RA - JAB
AAEL006370-RA - JAB
AAEL009101-RA - JAB
AAEL007945-RA - JAB
AAEL009959-RA - JAB
AAEL015398-RA - JAB
AAEL007827-RA - JAB
AAEL003972-RA - DUF862
AAEL013800-RA - DUF862
AAEL017004-RA - UCH
AAEL012219-RA - UCH
AAEL010854-RA - UCH
AAEL010184-RA - UCH
AAEL009702-RA - UCH
AAEL004980-RA - UCH
AAEL013203-RB - UCH
AAEL003517-RA - UCH
AAEL013203-RA - UCH
AAEL017159-RA - UCH
AAEL009824-RA - UCH
AAEL001540-RA - UCH
AAEL002698-RA - UCH
AAEL001112-RA - UCH
AAEL003733-RA - UCH
AAEL012146-RA - UCH
AAEL011975-RA - UCH
AAEL012593-RA - UCH
AAEL001827-RA - UCH
AAEL011287-RA - UCH
AAEL011146-RA - UCH
AAEL012707-RA - UCH
AAEL010496-RA - UCH
AAEL011143-RA - UCH
AAEL013253-RA - UCH
AAEL013253-RB - UCH
AAEL005564-RA - UCH
AAEL011290-RA - UCH
AAEL012807-RA - Peptidase_C12
AAEL012807-RB - Peptidase_C12
AAEL013052-RA - Peptidase_C12
AAEL010966-RA - Peptidase_C12
AAEL010966-RB - Peptidase_C12
AAEL010966-RC - Peptidase_C12
AAEL000787-RA - Peptidase_C12
AAEL008952-RA - Peptidase_C48
AAEL001372-RA - Peptidase_C48
AAEL001372-RB - Peptidase_C48
AAEL005475-RA - Peptidase_C48
AAEL010516-RA - Peptidase_C54
AAEL007228-RA - Peptidase_C54
AAEL011950-RA - Peptidase_C54
AAEL013635-RA - Peptidase_C54
