# Supplementary material for: Decoding the Ubiquitin-Mediated Pathway of Arthropod Disease Vectors
Source: PLoS One. 2013 Oct 21;8(10):e78077. doi: 10.1371/journal.pone.0078077 (PMC3804464; doi:10.1371/journal.pone.0078077)
Supplement: Table S4 — List of proteins in C. quinquefasciatus identified by the HMM search. (XLSX) [file pone.0078077.s004.xlsx]

## Sheet: Sheet1
Table S4. List of proteins in C. quinquefasciatus identified by the HMM search.
CPIJ002100-RA - APG12
CPIJ002897-RA - APG12
CPIJ002897-RA - Atg8
CPIJ002100-RA - Atg8
CPIJ018047-RA - Atg8
CPIJ003589-RA - ubiquitin
CPIJ013324-RA - ubiquitin
CPIJ003598-RA - ubiquitin
CPIJ003588-RA - ubiquitin
CPIJ013710-RA - ubiquitin
CPIJ801948-RA - ubiquitin
CPIJ801858-RA - ubiquitin
CPIJ801767-RA - ubiquitin
CPIJ015770-RA - ubiquitin
CPIJ011655-RA - ubiquitin
CPIJ015416-RA - ubiquitin
CPIJ004001-RA - ubiquitin
CPIJ016254-RA - ubiquitin
CPIJ008968-RA - ubiquitin
CPIJ016165-RA - ubiquitin
CPIJ014867-RA - ubiquitin
CPIJ011350-RA - ubiquitin
CPIJ002389-RA - ubiquitin
CPIJ012219-RA - ubiquitin
CPIJ011517-RA - ubiquitin
CPIJ005049-RA - ubiquitin
CPIJ011765-RA - ubiquitin
CPIJ801491-RA - ubiquitin
CPIJ005584-RA - ubiquitin
CPIJ006356-RA - ubiquitin
CPIJ006053-RA - ubiquitin
CPIJ013337-RA - ubiquitin
CPIJ014686-RA - ubiquitin
CPIJ802321-RA - ubiquitin
CPIJ003604-RA - ubiquitin
CPIJ016408-RA - ubiquitin
CPIJ006642-RA - ubiquitin
CPIJ000417-RA - ubiquitin
CPIJ017061-RA - ubiquitin
CPIJ012064-RA - ubiquitin
CPIJ005547-RA - ubiquitin
CPIJ012936-RA - ubiquitin
CPIJ006852-RA - ubiquitin
CPIJ000580-RA - ubiquitin
CPIJ006418-RA - ubiquitin
CPIJ007098-RA - Ufm1
CPIJ002088-RA - Urm1
CPIJ001423-RA - ThiF
CPIJ001621-RA - ThiF
CPIJ007700-RA - ThiF
CPIJ015388-RA - ThiF
CPIJ016052-RA - ThiF
CPIJ009416-RA - ThiF
CPIJ013962-RA - ThiF
CPIJ016559-RA - ThiF
CPIJ015396-RA - ThiF
CPIJ016056-RA - ThiF
CPIJ008048-RA - ThiF
CPIJ017813-RA - ThiF
CPIJ008446-RA - ThiF
CPIJ012932-RA - ThiF
CPIJ006058-RA - ThiF
CPIJ008783-RA - ThiF
CPIJ000416-RA - ThiF
CPIJ008447-RA - ThiF
CPIJ013721-RA - ThiF
CPIJ008658-RA - ThiF
CPIJ003495-RA - ThiF
CPIJ016721-RA - ThiF
CPIJ015671-RA - ThiF
CPIJ800101-RA - ThiF
CPIJ005594-RA - ThiF
CPIJ001423-RA - UBACT
CPIJ007700-RA - UBACT
CPIJ016556-RA - UBACT
CPIJ015388-RA - UBACT
CPIJ016052-RA - UBACT
CPIJ004272-RA - UQ_con
CPIJ001570-RA - UQ_con
CPIJ006567-RA - UQ_con
CPIJ018658-RA - UQ_con
CPIJ801778-RA - UQ_con
CPIJ004529-RA - UQ_con
CPIJ011393-RA - UQ_con
CPIJ000735-RA - UQ_con
CPIJ005149-RA - UQ_con
CPIJ007408-RA - UQ_con
CPIJ013524-RA - UQ_con
CPIJ015105-RA - UQ_con
CPIJ004186-RA - UQ_con
CPIJ018414-RA - UQ_con
CPIJ015851-RA - UQ_con
CPIJ002689-RA - UQ_con
CPIJ001663-RA - UQ_con
CPIJ003425-RA - UQ_con
CPIJ008956-RA - UQ_con
CPIJ014766-RA - UQ_con
CPIJ014411-RA - UQ_con
CPIJ009955-RA - UQ_con
CPIJ015056-RA - UQ_con
CPIJ007726-RA - UQ_con
CPIJ009456-RA - UQ_con
CPIJ007565-RA - UQ_con
CPIJ011320-RA - UQ_con
CPIJ006913-RA - UQ_con
CPIJ009901-RA		- RINGv
CPIJ007874-RA		- RINGv
CPIJ003711-RA		- RINGv
CPIJ011856-RA		- RINGv
CPIJ015248-RA		- RINGv
CPIJ008165-RA		- RINGv
CPIJ015176-RA		- RINGv
CPIJ008624-RA		- RINGv
CPIJ004556-RA		- RINGv
CPIJ004413-RA		- RINGv
CPIJ014265-RA		- RINGv
CPIJ801763-RA		- RINGv
CPIJ008259-RA		- zf-Apc11
CPIJ006036-RA		- zf-Apc11
CPIJ015562-RA		- zf-Apc11
CPIJ010613-RA		- zf-Apc11
CPIJ801483-RA		- zf-Apc11
CPIJ003916-RA		- zf-Apc11
CPIJ016043-RA		- zf-Apc11
CPIJ012193-RA		- zf-Apc11
CPIJ801763-RA		- zf-Apc11
CPIJ012886-RA		- zf-Apc11
CPIJ004519-RA		- zf-Apc11
CPIJ015176-RA		- zf-Apc11
CPIJ014762-RA		- zf-Apc11
CPIJ004412-RA		- zf-Apc11
CPIJ008165-RA		- zf-Apc11
CPIJ004515-RA		- zf-Apc11
CPIJ004413-RA		- zf-Apc11
CPIJ013950-RA		- zf-Apc11
CPIJ015562-RA		- zf-Apc11
CPIJ016043-RA		- zf-Apc11
CPIJ015192-RA		- zf-Apc11
CPIJ010613-RA		- zf-Apc11
CPIJ006497-RA		- zf-Apc11
CPIJ006831-RA		- zf-Apc11
CPIJ003916-RA		- zf-Apc11
CPIJ004579-RA		- zf-Apc11
CPIJ008259-RA		- zf-Apc11
CPIJ010005-RA		- zf-Apc11
CPIJ006036-RA		- zf-Apc11
CPIJ016186-RA		- zf-Apc11
CPIJ000621-RA		- zf-Apc11
CPIJ009449-RA		- zf-Apc11
CPIJ003605-RA		- zf-Apc11
CPIJ008386-RA		- zf-Apc11
CPIJ008534-RA		- zf-Apc11
CPIJ003557-RA		- zf-Apc11
CPIJ801483-RA		- zf-Apc11
CPIJ003063-RA		- zf-Apc11
CPIJ002263-RA		- zf-Apc11
CPIJ000285-RA		- zf-Apc11
CPIJ003290-RA		- zf-Apc11
CPIJ012872-RA		- zf-Apc11
CPIJ000200-RA		- zf-Apc11
CPIJ011405-RA		- zf-Apc11
CPIJ002078-RA		- zf-Apc11
CPIJ009814-RA		- zf-Apc11
CPIJ002840-RA		- zf-Apc11
CPIJ000285-RA		- zf-C3HC4
CPIJ008165-RA		- zf-C3HC4
CPIJ009418-RA		- zf-C3HC4
CPIJ008386-RA		- zf-C3HC4
CPIJ018674-RA		- zf-C3HC4
CPIJ000621-RA		- zf-C3HC4
CPIJ012193-RA		- zf-C3HC4
CPIJ006223-RA		- zf-C3HC4
CPIJ006497-RA		- zf-C3HC4
CPIJ004579-RA		- zf-C3HC4
CPIJ015176-RA		- zf-C3HC4
CPIJ010613-RA		- zf-C3HC4
CPIJ014762-RA		- zf-C3HC4
CPIJ012808-RA		- zf-C3HC4
CPIJ002840-RA		- zf-C3HC4
CPIJ004412-RA		- zf-C3HC4
CPIJ015562-RA		- zf-C3HC4
CPIJ003290-RA		- zf-C3HC4
CPIJ004413-RA		- zf-C3HC4
CPIJ004842-RA		- zf-C3HC4
CPIJ008259-RA		- zf-C3HC4
CPIJ016043-RA		- zf-C3HC4
CPIJ015192-RA		- zf-C3HC4
CPIJ015235-RA		- zf-C3HC4
CPIJ013950-RA		- zf-C3HC4
CPIJ801616-RA		- zf-C3HC4
CPIJ013649-RA		- zf-C3HC4
CPIJ009814-RA		- zf-C3HC4
CPIJ000093-RA		- zf-C3HC4
CPIJ016186-RA		- zf-C3HC4
CPIJ002896-RA		- zf-C3HC4
CPIJ017096-RA		- zf-C3HC4
CPIJ002078-RA		- zf-C3HC4
CPIJ004936-RA		- zf-C3HC4
CPIJ009449-RA		- zf-C3HC4
CPIJ000386-RA		- zf-C3HC4
CPIJ006036-RA		- zf-C3HC4
CPIJ003063-RA		- zf-C3HC4
CPIJ802321-RA		- zf-C3HC4
CPIJ008534-RA		- zf-C3HC4
CPIJ801931-RA		- zf-C3HC4
CPIJ003557-RA		- zf-C3HC4
CPIJ016524-RA		- zf-C3HC4
CPIJ001613-RA		- zf-C3HC4
CPIJ000389-RA		- zf-C3HC4
CPIJ801810-RA		- zf-C3HC4
CPIJ003083-RA		- zf-C3HC4
CPIJ017375-RA		- zf-C3HC4
CPIJ018425-RA		- zf-C3HC4
CPIJ008053-RA		- zf-C3HC4
CPIJ016079-RA		- zf-C3HC4
CPIJ005416-RA		- zf-C3HC4
CPIJ007284-RA		- zf-C3HC4
CPIJ010005-RA		- zf-C3HC4
CPIJ012137-RA		- zf-C3HC4
CPIJ006831-RA		- zf-C3HC4
CPIJ008430-RA		- zf-C3HC4
CPIJ000263-RA		- zf-C3HC4
CPIJ003605-RA		- zf-C3HC4
CPIJ002935-RA		- zf-C3HC4
CPIJ005924-RA		- zf-C3HC4
CPIJ012886-RA		- zf-C3HC4
CPIJ001565-RA		- zf-C3HC4
CPIJ017992-RA		- zf-C3HC4
CPIJ010192-RA		- zf-C3HC4
CPIJ010461-RA		- zf-C3HC4
CPIJ016790-RA		- zf-C3HC4
CPIJ014457-RA		- zf-C3HC4
CPIJ018620-RA		- zf-C3HC4
CPIJ010577-RA		- zf-C3HC4
CPIJ000385-RA		- zf-C3HC4
CPIJ000387-RA		- zf-C3HC4
CPIJ001920-RA		- zf-C3HC4
CPIJ008784-RA		- zf-C3HC4
CPIJ000388-RA		- zf-C3HC4
CPIJ010182-RA		- zf-C3HC4
CPIJ006232-RA		- zf-C3HC4
CPIJ012351-RA		- zf-C3HC4
CPIJ015175-RA		- zf-C3HC4
CPIJ015415-RA		- zf-C3HC4
CPIJ004519-RA		- zf-C3HC4
CPIJ005055-RA		- zf-C3HC4
CPIJ014265-RA		- zf-C3HC4
CPIJ000383-RA		- zf-C3HC4
CPIJ012237-RA		- zf-C3HC4
CPIJ005021-RA		- zf-C3HC4
CPIJ000200-RA		- zf-C3HC4
CPIJ003127-RA		- Rtf2
CPIJ014937-RA		- Rtf2
CPIJ010356-RA		- Rtf2
CPIJ000285-RA		- Rtf2
CPIJ002840-RA		- Rtf2
CPIJ015647-RA		- Rtf2
CPIJ008350-RA		- Rtf2
CPIJ801931-RA		- Rtf2
CPIJ012617-RA		- Rtf2
CPIJ008165-RA		- Rtf2
CPIJ017821-RA - HECT
CPIJ005007-RA - HECT
CPIJ011781-RA - HECT
CPIJ004171-RA - HECT
CPIJ002931-RA - HECT
CPIJ015380-RA - HECT
CPIJ001453-RA - HECT
CPIJ015113-RA - HECT
CPIJ801845-RA - HECT
CPIJ012813-RA - HECT
CPIJ011644-RA - HECT
CPIJ011294-RA - HECT
CPIJ002462-RA - HECT
CPIJ004914-RA - HECT
CPIJ004915-RA - HECT
CPIJ002461-RA - HECT
CPIJ012812-RA - HECT
CPIJ018986-RA - HECT
CPIJ018615-RA - HECT
CPIJ016536-RA - HECT
CPIJ018030-RA - HECT
CPIJ013183-RA - HECT
CPIJ011153-RA - HECT
CPIJ801945-RA - Cullin
CPIJ801799-RA - Cullin
CPIJ010574-RA - Cullin
CPIJ003980-RA - Cullin
CPIJ010016-RA - U-box
CPIJ801664-RA - U-box
CPIJ001165-RA - U-box
CPIJ003174-RA - U-box
CPIJ015210-RA - U-box
CPIJ019534-RA - U-box
CPIJ011261-RA - U-box
CPIJ008386-RA - U-box
CPIJ014937-RA - U-box
CPIJ002840-RA - U-box
CPIJ008053-RA - U-box
CPIJ005006-RA - U-box
CPIJ011369-RA - F-box
CPIJ016519-RA - F-box
CPIJ005973-RA - F-box
CPIJ017285-RA - F-box
CPIJ011868-RA - F-box
CPIJ014115-RA - F-box
CPIJ001446-RA - F-box
CPIJ007157-RA - F-box
CPIJ016146-RA - F-box
CPIJ016528-RA - F-box
CPIJ001104-RA - F-box
CPIJ007097-RA - F-box
CPIJ019025-RA - F-box
CPIJ015843-RA - F-box
CPIJ004560-RA - F-box
CPIJ016147-RA - F-box
CPIJ014001-RA - F-box
CPIJ012663-RA - F-box
CPIJ016518-RA - F-box
CPIJ802460-RA - F-box
CPIJ016530-RA - F-box
CPIJ011865-RA - F-box
CPIJ020307-RA - F-box
CPIJ006380-RA - F-box
CPIJ019627-RA - F-box
CPIJ011874-RA - F-box
CPIJ016123-RA - F-box
CPIJ001601-RA - F-box
CPIJ001103-RA - F-box
CPIJ007130-RA - F-box
CPIJ001994-RA - F-box
CPIJ801923-RA - F-box
CPIJ014521-RA - F-box
CPIJ011866-RA - F-box
CPIJ004170-RA - F-box
CPIJ017309-RA - F-box
CPIJ017284-RA - F-box
CPIJ802464-RA - F-box
CPIJ003244-RA - F-box
CPIJ004605-RA - F-box
CPIJ013304-RA - F-box
CPIJ008771-RA - F-box
CPIJ006823-RA - F-box
CPIJ017032-RA - F-box
CPIJ002568-RA - F-box
CPIJ014292-RA - F-box
CPIJ002667-RA - F-box
CPIJ013700-RA - F-box
CPIJ007533-RA - F-box
CPIJ006144-RA - F-box
CPIJ018106-RA - F-box
CPIJ801634-RA - F-box
CPIJ016916-RA - F-box
CPIJ008436-RA - F-box
CPIJ801440-RA - F-box
CPIJ019555-RA - F-box
CPIJ017907-RA - F-box
CPIJ016409-RA - F-box
CPIJ013052-RA - F-box
CPIJ017102-RA - F-box
CPIJ017031-RA - F-box
CPIJ009967-RA - F-box
CPIJ006212-RA - F-box
CPIJ003651-RA - F-box
CPIJ006665-RA - F-box
CPIJ007460-RA - F-box
CPIJ008371-RA - F-box
CPIJ019927-RA - F-box
CPIJ007173-RA - F-box
CPIJ001117-RA - F-box
CPIJ019756-RA - F-box
CPIJ013305-RA - F-box
CPIJ017727-RA - F-box
CPIJ009964-RA - F-box
CPIJ019920-RA - F-box
CPIJ001811-RA - F-box
CPIJ003242-RA - F-box
CPIJ015563-RA - F-box
CPIJ002263-RA - F-box
CPIJ018747-RA - F-box
CPIJ002693-RA - F-box
CPIJ016531-RA - F-box
CPIJ005883-RA - F-box
CPIJ018717-RA - F-box
CPIJ006383-RA - F-box
CPIJ001348-RA - F-box
CPIJ013658-RA - F-box
CPIJ003416-RA - F-box
CPIJ016145-RA - F-box
CPIJ016434-RA - F-box
CPIJ007149-RA - F-box
CPIJ009385-RA - F-box
CPIJ015037-RA - F-box
CPIJ016527-RA - F-box
CPIJ006423-RA - F-box
CPIJ003639-RA - F-box
CPIJ013301-RA - F-box
CPIJ007163-RA - F-box
CPIJ009700-RA - F-box
CPIJ003644-RA - F-box
CPIJ001116-RA - F-box
CPIJ008798-RA - F-box
CPIJ004490-RA - F-box
CPIJ019142-RA - F-box
CPIJ004186-RA - F-box
CPIJ011303-RA - F-box
CPIJ016521-RA - F-box
CPIJ014497-RA - F-box
CPIJ004015-RA - F-box
CPIJ012920-RA - F-box
CPIJ011368-RA - F-box
CPIJ010024-RA - F-box
CPIJ011812-RA - F-box
CPIJ002925-RA - F-box
CPIJ001110-RA - F-box
CPIJ018746-RA - F-box
CPIJ003716-RA - F-box
CPIJ016144-RA - F-box
CPIJ001190-RA - F-box
CPIJ018382-RA - F-box
CPIJ004375-RA - F-box
CPIJ018436-RA - F-box
CPIJ006402-RA - F-box
CPIJ010293-RA - F-box
CPIJ020129-RA - F-box
CPIJ016058-RA - F-box
CPIJ004376-RA - F-box
CPIJ001477-RA - F-box
CPIJ018017-RA - F-box
CPIJ019360-RA - F-box
CPIJ011367-RA - F-box
CPIJ012921-RA - F-box
CPIJ015839-RA - F-box
CPIJ018190-RA - F-box
CPIJ004608-RA - F-box
CPIJ009815-RA - F-box
CPIJ005005-RA - F-box
CPIJ017033-RA - F-box
CPIJ011370-RA - F-box
CPIJ006276-RA - F-box
CPIJ014282-RA - F-box
CPIJ003217-RA - F-box
CPIJ018464-RA - F-box
CPIJ011371-RA - F-box
CPIJ009120-RA - F-box
CPIJ011425-RA - F-box
CPIJ013303-RA - F-box
CPIJ006023-RA - F-box
CPIJ007881-RA - F-box
CPIJ001114-RA - F-box
CPIJ015625-RA - F-box
CPIJ010443-RA - OTU
CPIJ020047-RA - OTU
CPIJ002852-RA - OTU
CPIJ015776-RA - OTU
CPIJ017893-RA - OTU
CPIJ017671-RA - OTU
CPIJ013406-RA - OTU
CPIJ801830-RA - OTU
CPIJ002912-RA - OTU
CPIJ008009-RA - Josephin
CPIJ002160-RA - Josephin
CPIJ007692-RA - JAB
CPIJ012314-RA - JAB
CPIJ015055-RA - JAB
CPIJ002590-RA - JAB
CPIJ802327-RA - JAB
CPIJ012970-RA - JAB
CPIJ802366-RA - JAB
CPIJ016636-RA - JAB
CPIJ005266-RA - JAB
CPIJ017181-RA - JAB
CPIJ014608-RA - JAB
CPIJ015990-RA - JAB
CPIJ005395-RA - JAB
CPIJ018353-RA - JAB
CPIJ003461-RA - JAB
CPIJ019411-RA - JAB
CPIJ019633-RA - JAB
CPIJ010250-RA - JAB
CPIJ006193-RA - DUF862
CPIJ015838-RA - DUF862
CPIJ018903-RA - DUF862
CPIJ000584-RA - WLM
CPIJ002184-RA - UCH
CPIJ010349-RA - UCH
CPIJ000241-RA - UCH
CPIJ016898-RA - UCH
CPIJ019760-RA - UCH
CPIJ009269-RA - UCH
CPIJ002564-RA - UCH
CPIJ003218-RA - UCH
CPIJ010988-RA - UCH
CPIJ005706-RA - UCH
CPIJ007009-RA - UCH
CPIJ010867-RA - UCH
CPIJ016134-RA - UCH
CPIJ009721-RA - UCH
CPIJ005440-RA - UCH
CPIJ009172-RA - UCH
CPIJ801734-RA - UCH
CPIJ014662-RA - UCH
CPIJ014293-RA - UCH
CPIJ014294-RA - UCH
CPIJ013438-RA - UCH
CPIJ015015-RA - UCH
CPIJ014690-RA - UCH
CPIJ014687-RA - UCH
CPIJ018428-RA - UCH
CPIJ013863-RA - UCH
CPIJ005737-RA - UCH
CPIJ017773-RA - UCH
CPIJ004845-RA - UCH
CPIJ009266-RA - UCH
CPIJ005239-RA - UCH
CPIJ014478-RA - UCH
CPIJ800170-RA - UCH
CPIJ008039-RA - UCH
CPIJ016441-RA - Peptidase_C12
CPIJ003940-RA - Peptidase_C12
CPIJ001439-RA - Peptidase_C12
CPIJ012457-RA - Peptidase_C48
CPIJ002227-RA - Peptidase_C48
CPIJ018117-RA - Peptidase_C48
CPIJ002380-RA - Peptidase_C54
CPIJ802174-RA - Peptidase_C54
CPIJ000376-RA - Peptidase_C54
CPIJ000111-RA - Peptidase_C54
