# Supplementary material for: Decoding the Ubiquitin-Mediated Pathway of Arthropod Disease Vectors
Source: PLoS One. 2013 Oct 21;8(10):e78077. doi: 10.1371/journal.pone.0078077 (PMC3804464; doi:10.1371/journal.pone.0078077)
Supplement: Table S5 — List of proteins in I. scapularis identified by the HMM search. (XLSX) [file pone.0078077.s005.xlsx]

## Sheet: Sheet1
Table S5. List of proteins in I. scapularis identified by the HMM search.
ISCW017654-RA - APG12
ISCW004756-RA - APG12
ISCW017654-RA - Atg8
ISCW004756-RA - Atg8
ISCW000710-RA - Atg8
ISCW010407-RA - ubiquitin
ISCW000125-RA - ubiquitin
ISCW023133-RA - ubiquitin
ISCW011548-RA - ubiquitin
ISCW006829-RA - ubiquitin
ISCW008021-RA - ubiquitin
ISCW020697-RA - ubiquitin
ISCW001669-RA - ubiquitin
ISCW009918-RA - ubiquitin
ISCW007801-RA - ubiquitin
ISCW016278-RA - ubiquitin
ISCW001997-RA - ubiquitin
ISCW005364-RA - ubiquitin
ISCW002622-RA - ubiquitin
ISCW021326-RA - ubiquitin
ISCW010017-RA - ubiquitin
ISCW017099-RA - ubiquitin
ISCW006674-RA - ubiquitin
ISCW003211-RA - ubiquitin
ISCW019604-RA - ubiquitin
ISCW002618-RA - ubiquitin
ISCW015648-RA - ubiquitin
ISCW010702-RA - ubiquitin
ISCW000161-RA - ubiquitin
ISCW008984-RA - ubiquitin
ISCW009015-RA - ubiquitin
ISCW021338-RA - ubiquitin
ISCW021020-RA - ubiquitin
ISCW010686-RA - ubiquitin
ISCW021629-RA - ubiquitin
ISCW021345-RA - ubiquitin
ISCW016771-RA - Ufm1
ISCW007746-RA - ThiF
ISCW012218-RA - ThiF
ISCW015506-RA - ThiF
ISCW019123-RA - ThiF
ISCW020154-RA - ThiF
ISCW008151-RA - ThiF
ISCW012441-RA - ThiF
ISCW010289-RA - ThiF
ISCW017894-RA - ThiF
ISCW010313-RA - ThiF
ISCW022039-RA - ThiF
ISCW016065-RA - ThiF
ISCW000984-RA - ThiF
ISCW008388-RA - ThiF
ISCW007746-RA - UBACT
ISCW019123-RA - UBACT
ISCW018551-RA - UQ_con
ISCW009979-RA - UQ_con
ISCW007981-RA - UQ_con
ISCW009265-RA - UQ_con
ISCW019512-RA - UQ_con
ISCW001107-RA - UQ_con
ISCW011884-RA - UQ_con
ISCW018508-RA - UQ_con
ISCW006743-RA - UQ_con
ISCW020158-RA - UQ_con
ISCW014937-RA - UQ_con
ISCW022829-RA - UQ_con
ISCW019982-RA - UQ_con
ISCW009130-RA - UQ_con
ISCW013849-RA - UQ_con
ISCW018315-RA - UQ_con
ISCW005250-RA - UQ_con
ISCW019323-RA - UQ_con
ISCW017132-RA - UQ_con
ISCW012877-RA - UQ_con
ISCW005644-RA - UQ_con
ISCW020955-RA - UQ_con
ISCW022062-RA - UQ_con
ISCW019147-RA - UQ_con
ISCW023111-RA - UQ_con
ISCW000642-RA - UQ_con
ISCW012862-RA - UQ_con
ISCW012606-RA - UQ_con
ISCW000761-RA - UQ_con
ISCW014292-RA - UQ_con
ISCW016178-RA - UQ_con
ISCW018837-RA - UQ_con
ISCW014929-RA - RINGv
ISCW020578-RA - RINGv
ISCW024864-RA - RINGv
ISCW023987-RA - RINGv
ISCW002131-RA - RINGv
ISCW008178-RA - RINGv
ISCW016270-RA - RINGv
ISCW000032-RA - RINGv
ISCW024025-RA - RINGv
ISCW001186-RA - RINGv
ISCW016646-RA - RINGv
ISCW011404-RA - RINGv
ISCW013679-RA - RINGv
ISCW003698-RA - RINGv
ISCW020105-RA - RINGv
ISCW011759-RA - RINGv
ISCW007636-RA - RINGv
ISCW018511-RA - zf-Apc11
ISCW016510-RA - zf-Apc11
ISCW011759-RA - zf-Apc11
ISCW015263-RA - zf-Apc11
ISCW012435-RA - zf-Apc11
ISCW012576-RA - zf-Apc11
ISCW007636-RA - zf-Apc11
ISCW003743-RA - zf-Apc11
ISCW005142-RA - zf-Apc11
ISCW023391-RA - zf-Apc11
ISCW000724-RA - zf-Apc11
ISCW018698-RA - zf-Apc11
ISCW020928-RA - zf-Apc11
ISCW017592-RA - zf-Apc11
ISCW021786-RA - zf-Apc11
ISCW006711-RA - zf-Apc11
ISCW008722-RA - zf-Apc11
ISCW010224-RA - zf-Apc11
ISCW010996-RA - zf-Apc11
ISCW022679-RA - zf-Apc11
ISCW016152-RA - zf-Apc11
ISCW024897-RA - zf-Apc11
ISCW013082-RA - zf-Apc11
ISCW000059-RA - zf-Apc11
ISCW021697-RA - zf-Apc11
ISCW022410-RA - zf-Apc11
ISCW003605-RA - zf-Apc11
ISCW019991-RA - zf-Apc11
ISCW015263-RA - zf-C3HC4
ISCW019991-RA - zf-C3HC4
ISCW012435-RA - zf-C3HC4
ISCW002132-RA - zf-C3HC4
ISCW006001-RA - zf-C3HC4
ISCW006711-RA - zf-C3HC4
ISCW022410-RA - zf-C3HC4
ISCW012576-RA - zf-C3HC4
ISCW016152-RA - zf-C3HC4
ISCW010224-RA - zf-C3HC4
ISCW019978-RA - zf-C3HC4
ISCW014343-RA - zf-C3HC4
ISCW011759-RA - zf-C3HC4
ISCW015192-RA - zf-C3HC4
ISCW005142-RA - zf-C3HC4
ISCW017833-RA - zf-C3HC4
ISCW003743-RA - zf-C3HC4
ISCW000613-RA - zf-C3HC4
ISCW020928-RA - zf-C3HC4
ISCW003817-RA - zf-C3HC4
ISCW020105-RA - zf-C3HC4
ISCW024060-RA - zf-C3HC4
ISCW003413-RA - zf-C3HC4
ISCW010382-RA - zf-C3HC4
ISCW024341-RA - zf-C3HC4
ISCW008722-RA - zf-C3HC4
ISCW023116-RA - zf-C3HC4
ISCW018698-RA - zf-C3HC4
ISCW011584-RA - zf-C3HC4
ISCW002529-RA - zf-C3HC4
ISCW021616-RA - zf-C3HC4
ISCW011986-RA - zf-C3HC4
ISCW000724-RA - zf-C3HC4
ISCW022679-RA - zf-C3HC4
ISCW000059-RA - zf-C3HC4
ISCW023391-RA - zf-C3HC4
ISCW017592-RA - zf-C3HC4
ISCW021786-RA - zf-C3HC4
ISCW024179-RA - zf-C3HC4
ISCW024456-RA - zf-C3HC4
ISCW024186-RA - zf-C3HC4
ISCW024770-RA - zf-C3HC4
ISCW024396-RA - zf-C3HC4
ISCW018579-RA - zf-C3HC4
ISCW024144-RA - zf-C3HC4
ISCW014589-RA - zf-C3HC4
ISCW010648-RA - zf-C3HC4
ISCW024634-RA - zf-C3HC4
ISCW012083-RA - zf-C3HC4
ISCW006607-RA - zf-C3HC4
ISCW013374-RA - zf-C3HC4
ISCW013446-RA - zf-C3HC4
ISCW024475-RA - zf-C3HC4
ISCW015272-RA - zf-C3HC4
ISCW021697-RA - zf-C3HC4
ISCW021620-RA - zf-C3HC4
ISCW012539-RA - zf-C3HC4
ISCW007514-RA - zf-C3HC4
ISCW011089-RA - zf-C3HC4
ISCW005836-RA - zf-C3HC4
ISCW024897-RA - zf-C3HC4
ISCW024900-RA - zf-C3HC4
ISCW013176-RA - zf-C3HC4
ISCW021099-RA - zf-C3HC4
ISCW018511-RA - zf-C3HC4
ISCW003605-RA - zf-C3HC4
ISCW022520-RA - zf-C3HC4
ISCW024739-RA - zf-C3HC4
ISCW007033-RA - zf-C3HC4
ISCW013082-RA - zf-C3HC4
ISCW012714-RA - zf-C3HC4
ISCW007136-RA - zf-C3HC4
ISCW008863-RA - zf-C3HC4
ISCW014040-RA - zf-C3HC4
ISCW007986-RA - zf-C3HC4
ISCW024372-RA - zf-C3HC4
ISCW024177-RA - zf-C3HC4
ISCW024053-RA - zf-C3HC4
ISCW019789-RA - zf-C3HC4
ISCW014929-RA - zf-C3HC4
ISCW022156-RA - zf-C3HC4
ISCW024726-RA - zf-C3HC4
ISCW021950-RA - zf-C3HC4
ISCW024176-RA - zf-C3HC4
ISCW003744-RA - zf-C3HC4
ISCW004080-RA - zf-C3HC4
ISCW001725-RA - zf-C3HC4
ISCW002067-RA - zf-C3HC4
ISCW010996-RA - zf-C3HC4
ISCW011914-RA - zf-C3HC4
ISCW024077-RA - zf-C3HC4
ISCW024376-RA - zf-C3HC4
ISCW003698-RA - zf-C3HC4
ISCW011930-RA - zf-C3HC4
ISCW021687-RA - zf-C3HC4
ISCW016510-RA - zf-C3HC4
ISCW024600-RA - zf-C3HC4
ISCW002838-RA - zf-C3HC4
ISCW007636-RA - zf-C3HC4
ISCW002983-RA - zf-C3HC4
ISCW006698-RA - Rtf2
ISCW017590-RA - Rtf2
ISCW000776-RA - Rtf2
ISCW010122-RA - Rtf2
ISCW000728-RA - Rtf2
ISCW015263-RA - Rtf2
ISCW021604-RA - HECT
ISCW017387-RA - HECT
ISCW017072-RA - HECT
ISCW020326-RA - HECT
ISCW008160-RA - HECT
ISCW006608-RA - HECT
ISCW015566-RA - HECT
ISCW008410-RA - HECT
ISCW014766-RA - HECT
ISCW021256-RA - Cullin
ISCW006143-RA - Cullin
ISCW013256-RA - Cullin
ISCW023865-RA - Cullin
ISCW001225-RA - Cullin
ISCW017102-RA - U-box
ISCW020876-RA - U-box
ISCW012014-RA - U-box
ISCW019978-RA - U-box
ISCW017590-RA - U-box
ISCW012435-RA - U-box
ISCW000724-RA - U-box
ISCW000776-RA - U-box
ISCW010014-RA - F-box
ISCW024727-RA - F-box
ISCW008435-RA - F-box
ISCW014123-RA - F-box
ISCW000110-RA - F-box
ISCW014054-RA - F-box
ISCW013437-RA - F-box
ISCW005273-RA - F-box
ISCW014887-RA - F-box
ISCW017325-RA - F-box
ISCW010597-RA - F-box
ISCW019980-RA - F-box
ISCW008236-RA - F-box
ISCW012347-RA - F-box
ISCW007395-RA - F-box
ISCW003305-RA - F-box
ISCW000670-RA - F-box
ISCW024157-RA - F-box
ISCW016774-RA - F-box
ISCW020688-RA - F-box
ISCW008293-RA - F-box
ISCW009130-RA - F-box
ISCW021013-RA - F-box
ISCW010599-RA - F-box
ISCW019763-RA - F-box
ISCW011257-RA - F-box
ISCW016775-RA - F-box
ISCW020389-RA - F-box
ISCW000867-RA - F-box
ISCW015753-RA - F-box
ISCW008864-RA - F-box
ISCW022300-RA - F-box
ISCW011055-RA - F-box
ISCW014055-RA - F-box
ISCW008525-RA - F-box
ISCW010626-RA - F-box
ISCW016776-RA - F-box
ISCW018128-RA - F-box
ISCW018961-RA - F-box
ISCW019572-RA - F-box
ISCW023351-RA - F-box
ISCW018134-RA - F-box
ISCW018898-RA - F-box
ISCW021968-RA - OTU
ISCW003412-RA - OTU
ISCW014708-RA - OTU
ISCW004130-RA - OTU
ISCW004475-RA - OTU
ISCW023231-RA - OTU
ISCW016424-RA - OTU
ISCW006944-RA - Josephin
ISCW017541-RA - Josephin
ISCW019426-RA - JAB
ISCW017120-RA - JAB
ISCW019527-RA - JAB
ISCW001816-RA - JAB
ISCW009227-RA - JAB
ISCW008644-RA - JAB
ISCW018927-RA - JAB
ISCW022113-RA - JAB
ISCW007692-RA - JAB
ISCW016991-RA - JAB
ISCW022487-RA - JAB
ISCW019566-RA - JAB
ISCW012128-RA - DUF862
ISCW004844-RA - DUF862
ISCW019517-RA - DUF862
ISCW005386-RA - WLM
ISCW001423-RA - WLM
ISCW022472-RA - UCH
ISCW022612-RA - UCH
ISCW010054-RA - UCH
ISCW003597-RA - UCH
ISCW005592-RA - UCH
ISCW007961-RA - UCH
ISCW009539-RA - UCH
ISCW005337-RA - UCH
ISCW015586-RA - UCH
ISCW008894-RA - UCH
ISCW015924-RA - UCH
ISCW018513-RA - UCH
ISCW019965-RA - UCH
ISCW019604-RA - UCH
ISCW009097-RA - UCH
ISCW018973-RA - UCH
ISCW013586-RA - UCH
ISCW016690-RA - UCH
ISCW021663-RA - UCH
ISCW007716-RA - UCH
ISCW011212-RA - UCH
ISCW006645-RA - UCH
ISCW012350-RA - UCH
ISCW010715-RA - UCH
ISCW019107-RA - UCH
ISCW000206-RA - Peptidase_C12
ISCW022153-RA - Peptidase_C12
ISCW023394-RA - Peptidase_C12
ISCW017541-RA - Peptidase_C12
ISCW012734-RA - Peptidase_C48
ISCW003012-RA - Peptidase_C48
ISCW016451-RA - Peptidase_C48
ISCW003013-RA - Peptidase_C48
ISCW018648-RA - Peptidase_C48
ISCW004690-RA - Peptidase_C48
ISCW014736-RA - Peptidase_C48
ISCW014507-RA - Peptidase_C48
ISCW004712-RA - Peptidase_C54
ISCW010488-RA - Peptidase_C54
