# Supplementary material for: Decoding the Ubiquitin-Mediated Pathway of Arthropod Disease Vectors
Source: PLoS One. 2013 Oct 21;8(10):e78077. doi: 10.1371/journal.pone.0078077 (PMC3804464; doi:10.1371/journal.pone.0078077)
Supplement: Table S6 — List of proteins in P. humanus identified by the HMM search. (XLSX) [file pone.0078077.s006.xlsx]

## Sheet: Sheet1
Table S6. List of proteins in P. humanus identified by the HMM search.
PHUM235290-PA - APG12
PHUM356410-PA - APG12
PHUM129160-PA - APG12
PHUM582510-PA - APG12
PHUM129160-PA - Atg8
PHUM356410-PA - Atg8
PHUM235290-PA - Atg8
PHUM528640-PA - ubiquitin
PHUM602270-PA - ubiquitin
PHUM442590-PA - ubiquitin
PHUM577750-PA - ubiquitin
PHUM537450-PA - ubiquitin
PHUM268910-PA - ubiquitin
PHUM307210-PA - ubiquitin
PHUM375790-PA - ubiquitin
PHUM590050-PA - ubiquitin
PHUM466280-PA - ubiquitin
PHUM259560-PA - ubiquitin
PHUM041370-PA - ubiquitin
PHUM244130-PA - ubiquitin
PHUM396890-PA - ubiquitin
PHUM037430-PA - ubiquitin
PHUM449110-PA - ubiquitin
PHUM465840-PA - ubiquitin
PHUM529480-PA - ubiquitin
PHUM238570-PA - ubiquitin
PHUM194810-PA - ubiquitin
PHUM497920-PA - ubiquitin
PHUM530560-PA - ubiquitin
PHUM306700-PA - ubiquitin
PHUM171940-PA - ubiquitin
PHUM233570-PA - ubiquitin
PHUM037790-PA - ubiquitin
PHUM379800-PA - ubiquitin
PHUM195490-PA - ubiquitin
PHUM378180-PA - ubiquitin
PHUM599620-PA - ubiquitin
PHUM116220-PA - ubiquitin
PHUM436830-PA - ubiquitin
PHUM229460-PA - ubiquitin
PHUM387680-PA - ubiquitin
PHUM046690-PA - ubiquitin
PHUM507210-PA - Ufm1
PHUM485000-PA - Urm1
PHUM479060-PA - Urm1
PHUM297890-PA - ThiF
PHUM354890-PA - ThiF
PHUM280660-PA - ThiF
PHUM180990-PA - ThiF
PHUM050970-PA - ThiF
PHUM397480-PA - ThiF
PHUM428030-PA - ThiF
PHUM564720-PA - ThiF
PHUM330670-PA - ThiF
PHUM474390-PA - ThiF
PHUM213030-PA - ThiF
PHUM512550-PA - ThiF
PHUM025750-PA - ThiF
PHUM248850-PA - ThiF
PHUM205190-PA - ThiF
PHUM354890-PA - UBACT
PHUM280660-PA - UBACT
PHUM050970-PA - UBACT
PHUM155200-PA - UBACT
PHUM599030-PA - UQ_con
PHUM500520-PA - UQ_con
PHUM607380-PA - UQ_con
PHUM593530-PA - UQ_con
PHUM437950-PA - UQ_con
PHUM274670-PA - UQ_con
PHUM378940-PA - UQ_con
PHUM581630-PA - UQ_con
PHUM570280-PA - UQ_con
PHUM043390-PA - UQ_con
PHUM240810-PA - UQ_con
PHUM240820-PA - UQ_con
PHUM023410-PA - UQ_con
PHUM581720-PA - UQ_con
PHUM244080-PA - UQ_con
PHUM044580-PA - UQ_con
PHUM601260-PA - UQ_con
PHUM521050-PA - UQ_con
PHUM050990-PA - UQ_con
PHUM038240-PA - UQ_con
PHUM327390-PA - UQ_con
PHUM074060-PA - UQ_con
PHUM577380-PA - UQ_con
PHUM268630-PA - UQ_con
PHUM281670-PA - UQ_con
PHUM244710-PA - UQ_con
PHUM442610-PA - UQ_con
PHUM284930-PA - UQ_con
PHUM456270-PA - UQ_con
PHUM291640-PA - zf-C3HC4
PHUM464900-PA - zf-C3HC4
PHUM515750-PA - zf-C3HC4
PHUM129280-PA - zf-C3HC4
PHUM088410-PA - zf-C3HC4
PHUM474820-PA - zf-C3HC4
PHUM075130-PA - zf-C3HC4
PHUM175030-PA - zf-C3HC4
PHUM458720-PA - zf-C3HC4
PHUM193850-PA - zf-C3HC4
PHUM451720-PA - zf-C3HC4
PHUM511720-PA - zf-C3HC4
PHUM370640-PA - zf-C3HC4
PHUM394550-PA - zf-C3HC4
PHUM238930-PA - zf-C3HC4
PHUM426280-PA - zf-C3HC4
PHUM256370-PA - zf-C3HC4
PHUM477810-PA - zf-C3HC4
PHUM472880-PA - zf-C3HC4
PHUM213800-PA - zf-C3HC4
PHUM320120-PA - zf-C3HC4
PHUM307800-PA - zf-C3HC4
PHUM420080-PA - zf-C3HC4
PHUM601690-PA - zf-C3HC4
PHUM262650-PA - zf-C3HC4
PHUM457790-PA - zf-C3HC4
PHUM440040-PA - zf-C3HC4
PHUM353050-PA - zf-C3HC4
PHUM125150-PA - zf-C3HC4
PHUM233590-PA - zf-C3HC4
PHUM055710-PA - zf-C3HC4
PHUM394530-PA - zf-C3HC4
PHUM106870-PA - zf-C3HC4
PHUM561090-PA - zf-C3HC4
PHUM424870-PA - zf-C3HC4
PHUM114800-PA - zf-C3HC4
PHUM561390-PA - zf-C3HC4
PHUM465840-PA - zf-C3HC4
PHUM101920-PA - zf-C3HC4
PHUM061510-PA - zf-C3HC4
PHUM262920-PA - zf-C3HC4
PHUM426100-PA - zf-C3HC4
PHUM463540-PA - zf-C3HC4
PHUM349810-PA - zf-C3HC4
PHUM169980-PA - zf-C3HC4
PHUM127910-PA - zf-C3HC4
PHUM537030-PA - zf-C3HC4
PHUM418100-PA - zf-C3HC4
PHUM061260-PA - zf-C3HC4
PHUM604590-PA - zf-C3HC4
PHUM037380-PA - zf-C3HC4
PHUM400430-PA - zf-C3HC4
PHUM087130-PA - zf-C3HC4
PHUM153290-PA - zf-C3HC4
PHUM515260-PA - zf-C3HC4
PHUM515430-PA - zf-C3HC4
PHUM559420-PA - zf-C3HC4
PHUM381100-PA - zf-C3HC4
PHUM177460-PA - zf-C3HC4
PHUM293380-PA - zf-C3HC4
PHUM003510-PA - zf-C3HC4
PHUM227960-PA - zf-C3HC4
PHUM587900-PA - zf-C3HC4
PHUM348150-PA - zf-C3HC4
PHUM247100-PA - zf-C3HC4
PHUM616000-PA - zf-C3HC4
PHUM423570-PA - zf-C3HC4
PHUM328740-PA - zf-C3HC4
PHUM253180-PA - zf-C3HC4
PHUM137340-PA - zf-C3HC4
PHUM328750-PA - zf-C3HC4
PHUM426070-PA - zf-C3HC4
PHUM297540-PA - zf-C3HC4
PHUM548250-PA - zf-C3HC4
PHUM377640-PA - zf-C3HC4
PHUM319250-PA - zf-C3HC4
PHUM601520-PA - zf-C3HC4
PHUM248050-PA - zf-C3HC4
PHUM473080-PA - zf-C3HC4
PHUM046700-PA - zf-C3HC4
PHUM248050-PA - RINGv
PHUM121140-PA - RINGv
PHUM601500-PA - RINGv
PHUM521140-PA - RINGv
PHUM020190-PA - RINGv
PHUM227930-PA - RINGv
PHUM015350-PA - RINGv
PHUM515390-PA - RINGv
PHUM099650-PA - RINGv
PHUM274980-PA - RINGv
PHUM293380-PA - RINGv
PHUM451720-PA - RINGv
PHUM075130-PA - RINGv
PHUM477810-PA - RINGv
PHUM420080-PA - RINGv
PHUM472880-PA - RINGv
PHUM531000-PA - zf-Apc11
PHUM087130-PA - zf-Apc11
PHUM616000-PA - zf-Apc11
PHUM472880-PA - zf-Apc11
PHUM291640-PA - zf-Apc11
PHUM233590-PA - zf-Apc11
PHUM616050-PA - zf-Apc11
PHUM175030-PA - zf-Apc11
PHUM477810-PA - zf-Apc11
PHUM061510-PA - zf-Apc11
PHUM451720-PA - zf-Apc11
PHUM479230-PA - zf-Apc11
PHUM213800-PA - zf-Apc11
PHUM457790-PA - zf-Apc11
PHUM353050-PA - zf-Apc11
PHUM114800-PA - zf-Apc11
PHUM075130-PA - zf-Apc11
PHUM370640-PA - zf-Apc11
PHUM125150-PA - zf-Apc11
PHUM561390-PA - zf-Apc11
PHUM474820-PA - zf-Apc11
PHUM307800-PA - zf-Apc11
PHUM440040-PA - zf-Apc11
PHUM420080-PA - zf-Apc11
PHUM394550-PA - zf-Apc11
PHUM055710-PA - zf-Apc11
PHUM238930-PA - zf-Apc11
PHUM101920-PA - zf-Apc11
PHUM423570-PA - zf-Apc11
PHUM106870-PA - zf-Apc11
PHUM424870-PA - zf-Apc11
PHUM177390-PA - Rtf2
PHUM580810-PA - Rtf2
PHUM437920-PA - Rtf2
PHUM291640-PA - Rtf2
PHUM419720-PA - Rtf2
PHUM061510-PA - Rtf2
PHUM377480-PA - HECT
PHUM236520-PA - HECT
PHUM461390-PA - HECT
PHUM233780-PA - HECT
PHUM249630-PA - HECT
PHUM390450-PA - HECT
PHUM588800-PA - HECT
PHUM075960-PA - HECT
PHUM512820-PA - HECT
PHUM175050-PA - HECT
PHUM154190-PA - HECT
PHUM338390-PA - HECT
PHUM534170-PA - HECT
PHUM303880-PA - HECT
PHUM546660-PA - Cullin
PHUM207700-PA - Cullin
PHUM613890-PA - Cullin
PHUM106430-PA - Cullin
PHUM422860-PA - Cullin
PHUM587350-PA - Cullin
PHUM427340-PA - Cullin
PHUM234540-PA - U-box
PHUM438080-PA - U-box
PHUM268840-PA - U-box
PHUM474820-PA - U-box
PHUM580810-PA - U-box
PHUM129280-PA - U-box
PHUM515430-PA - U-box
PHUM432740-PA - F-box
PHUM359220-PA - F-box
PHUM171510-PA - F-box
PHUM580360-PA - F-box
PHUM137570-PA - F-box
PHUM539800-PA - F-box
PHUM580390-PA - F-box
PHUM136920-PA - F-box
PHUM037420-PA - F-box
PHUM334440-PA - F-box
PHUM090390-PA - F-box
PHUM426290-PA - F-box
PHUM040260-PA - F-box
PHUM308900-PA - F-box
PHUM259800-PA - F-box
PHUM285480-PA - F-box
PHUM446400-PA - F-box
PHUM502740-PA - F-box
PHUM044580-PA - F-box
PHUM604760-PA - F-box
PHUM257210-PA - F-box
PHUM038280-PA - F-box
PHUM105680-PA - F-box
PHUM317850-PA - F-box
PHUM164680-PA - F-box
PHUM128000-PA - F-box
PHUM586220-PA - F-box
PHUM293210-PA - F-box
PHUM490920-PA - F-box
PHUM274560-PA - F-box
PHUM316810-PA - F-box
PHUM450420-PA - F-box
PHUM432730-PA - OTU
PHUM055920-PA - OTU
PHUM413480-PA - OTU
PHUM271330-PA - OTU
PHUM018510-PA - OTU
PHUM492030-PA - OTU
PHUM402320-PA - OTU
PHUM130730-PA - Josephin
PHUM432020-PA - Josephin
PHUM129240-PA - JAB
PHUM016420-PA - JAB
PHUM249620-PA - JAB
PHUM077900-PA - JAB
PHUM081760-PA - JAB
PHUM222190-PA - JAB
PHUM604430-PA - JAB
PHUM300700-PA - JAB
PHUM509090-PA - JAB
PHUM074540-PA - JAB
PHUM429740-PA - DUF862
PHUM584770-PA - DUF862
PHUM596050-PA - UCH
PHUM322070-PA - UCH
PHUM503840-PA - UCH
PHUM128640-PA - UCH
PHUM002680-PA - UCH
PHUM372860-PA - UCH
PHUM122990-PA - UCH
PHUM244170-PA - UCH
PHUM074960-PA - UCH
PHUM580730-PA - UCH
PHUM042200-PA - UCH
PHUM076540-PA - UCH
PHUM372710-PA - UCH
PHUM378180-PA - UCH
PHUM169870-PA - UCH
PHUM024700-PA - UCH
PHUM230380-PA - UCH
PHUM227220-PA - UCH
PHUM349830-PA - UCH
PHUM424400-PA - UCH
PHUM411860-PA - UCH
PHUM233650-PA - UCH
PHUM614080-PA - UCH
PHUM509560-PA - UCH
PHUM624680-PA - UCH
PHUM213170-PA - UCH
PHUM562650-PA - Peptidase_C12
PHUM022230-PA - Peptidase_C12
PHUM080480-PA - Peptidase_C12
PHUM432020-PA - Peptidase_C12
PHUM611500-PA - Peptidase_C48
PHUM611490-PA - Peptidase_C48
PHUM316250-PA - Peptidase_C48
PHUM376540-PA - Peptidase_C48
PHUM241360-PA - Peptidase_C48
PHUM151060-PA - Peptidase_C54
