# Supplementary material for: Decoding the Ubiquitin-Mediated Pathway of Arthropod Disease Vectors
Source: PLoS One. 2013 Oct 21;8(10):e78077. doi: 10.1371/journal.pone.0078077 (PMC3804464; doi:10.1371/journal.pone.0078077)
Supplement: Table S7 — List of proteins in R. prolixus identified by the HMM search. (XLSX) [file pone.0078077.s007.xlsx]

## Sheet: Sheet1
Table S7. List of proteins in R. prolixus identified by the HMM search.
RPTMP14992-PA - APG12
RPTMP14987-PA - APG12
RPTMP14987-PA - Atg8
RPTMP14992-PA - Atg8
RPTMP12318-PA - ubiquitin
RPTMP15213-PA - ubiquitin
RPTMP08168-PA - ubiquitin
RPTMP05366-PA - ubiquitin
RPTMP14967-PA - ubiquitin
RPTMP01039-PA - ubiquitin
RPTMP00422-PA - ubiquitin
RPTMP14913-PA - ubiquitin
RPTMP01613-PA - ubiquitin
RPTMP06458-PA - ubiquitin
RPTMP07444-PA - ubiquitin
RPTMP07005-PA - ubiquitin
RPTMP12497-PA - ubiquitin
RPTMP14203-PA - ubiquitin
RPTMP03114-PA - ubiquitin
RPTMP13615-PA - ubiquitin
RPTMP03869-PA - ubiquitin
RPTMP13786-PA - ubiquitin
RPTMP16068-PA - ubiquitin
RPTMP04292-PA - ubiquitin
RPTMP02177-PA - ubiquitin
RPTMP01594-PA - ubiquitin
RPTMP13730-PA - ubiquitin
RPTMP09559-PA - ubiquitin
RPTMP04782-PA - ubiquitin
RPTMP15688-PA - ubiquitin
RPTMP11953-PA - ubiquitin
RPTMP13456-PA - ubiquitin
RPTMP01568-PA - ubiquitin
RPTMP03730-PA - ubiquitin
RPTMP13293-PA - ubiquitin
RPTMP01638-PA - ubiquitin
RPTMP00896-PA - ubiquitin
RPTMP00315-PA - ubiquitin
RPTMP08754-PA - ubiquitin
RPTMP01829-PA - ubiquitin
RPTMP12670-PA - ubiquitin
RPTMP10708-PA - ubiquitin
RPTMP08979-PA - ubiquitin
RPTMP07606-PA - ubiquitin
RPTMP04257-PA - ubiquitin
RPTMP00294-PA - ubiquitin
RPTMP03810-PA - ubiquitin
RPTMP12617-PA - ubiquitin
RPTMP03270-PA - ubiquitin
RPTMP11612-PA - ubiquitin
RPTMP00483-PA - ubiquitin
RPTMP15113-PA - ubiquitin
RPTMP12905-PA - ubiquitin
RPTMP07133-PA - ubiquitin
RPTMP11174-PA - ubiquitin
RPTMP15190-PA - ubiquitin
RPTMP05473-PA - ubiquitin
RPTMP05062-PA - ubiquitin
RPTMP02360-PA - ubiquitin
RPTMP07939-PA - ubiquitin
RPTMP12311-PA - ubiquitin
RPTMP16110-PA - ubiquitin
RPTMP07539-PA - ubiquitin
RPTMP11222-PA - ubiquitin
RPTMP13768-PA - ubiquitin
RPTMP13905-PA - ubiquitin
RPTMP07409-PA - ubiquitin
RPTMP15324-PA - ubiquitin
RPTMP11482-PA - ubiquitin
RPTMP08626-PA - ubiquitin
RPTMP01753-PA - ubiquitin
RPTMP10935-PA - ubiquitin
RPTMP13101-PA - ubiquitin
RPTMP10525-PA - ubiquitin
RPTMP11443-PA - ubiquitin
RPTMP03046-PA - ubiquitin
RPTMP07779-PA - ubiquitin
RPTMP13776-PA - ubiquitin
RPTMP03099-PA - ubiquitin
RPTMP00487-PA - ubiquitin
RPTMP02473-PA - ubiquitin
RPTMP06818-PA - ubiquitin
RPTMP10590-PA - ubiquitin
RPTMP04528-PA - ubiquitin
RPTMP05712-PA - ubiquitin
RPTMP12490-PA - ubiquitin
RPTMP10528-PA - ubiquitin
RPTMP00835-PA - ubiquitin
RPTMP11008-PA - ubiquitin
RPTMP15579-PA - ubiquitin
RPTMP02632-PA - ubiquitin
RPTMP13818-PA - ubiquitin
RPTMP05349-PA - ubiquitin
RPTMP14434-PA - ubiquitin
RPTMP15350-PA - ubiquitin
RPTMP11215-PA - ubiquitin
RPTMP16011-PA - ubiquitin
RPTMP05542-PA - ubiquitin
RPTMP03083-PA - ubiquitin
RPTMP06347-PA - ubiquitin
RPTMP13089-PA - ubiquitin
RPTMP06096-PA - ubiquitin
RPTMP07544-PA - ubiquitin
RPTMP15988-PA - ubiquitin
RPTMP07996-PA - ubiquitin
RPTMP06761-PA - ubiquitin
RPTMP03180-PA - ubiquitin
RPTMP03050-PA - ubiquitin
RPTMP02975-PA - ubiquitin
RPTMP08731-PA - ubiquitin
RPTMP05803-PA - ubiquitin
RPTMP07524-PA - ubiquitin
RPTMP07150-PA - ubiquitin
RPTMP06178-PA - ubiquitin
RPTMP15244-PA - ubiquitin
RPTMP01203-PA - ubiquitin
RPTMP12937-PA - ubiquitin
RPTMP05023-PA - ubiquitin
RPTMP09400-PA - ubiquitin
RPTMP08239-PA - ubiquitin
RPTMP00468-PA - ubiquitin
RPTMP12851-PA - ubiquitin
RPTMP11855-PA - ubiquitin
RPTMP02102-PA - ubiquitin
RPTMP15781-PA - ubiquitin
RPTMP05796-PA - ubiquitin
RPTMP11056-PA - ubiquitin
RPTMP14333-PA - ubiquitin
RPTMP15348-PA - ubiquitin
RPTMP11435-PA - ubiquitin
RPTMP15257-PA - ubiquitin
RPTMP06746-PA - ubiquitin
RPTMP11172-PA - ubiquitin
RPTMP14000-PA - Ufm1
RPTMP05416-PA - Ufm1
RPTMP09305-PA - Urm1
RPTMP02341-PA - ThiF
RPTMP02559-PA - ThiF
RPTMP04927-PA - ThiF
RPTMP04210-PA - ThiF
RPTMP03799-PA - ThiF
RPTMP11418-PA - ThiF
RPTMP14391-PA - ThiF
RPTMP04310-PA - ThiF
RPTMP12084-PA - ThiF
RPTMP01504-PA - ThiF
RPTMP14643-PA - ThiF
RPTMP14835-PA - ThiF
RPTMP15165-PA - ThiF
RPTMP07451-PA - ThiF
RPTMP15577-PA - ThiF
RPTMP10336-PA - ThiF
RPTMP13013-PA - ThiF
RPTMP02477-PA - ThiF
RPTMP10637-PA - ThiF
RPTMP05698-PA - ThiF
RPTMP07240-PA - ThiF
RPTMP09749-PA - ThiF
RPTMP07905-PA - ThiF
RPTMP09128-PA - ThiF
RPTMP02341-PA - UBACT
RPTMP04927-PA - UBACT
RPTMP05155-PA - UQ_con
RPTMP04051-PA - UQ_con
RPTMP01595-PA - UQ_con
RPTMP11796-PA - UQ_con
RPTMP12303-PA - UQ_con
RPTMP08502-PA - UQ_con
RPTMP05213-PA - UQ_con
RPTMP13459-PA - UQ_con
RPTMP16036-PA - UQ_con
RPTMP03551-PA - UQ_con
RPTMP10903-PA - UQ_con
RPTMP04388-PA - UQ_con
RPTMP11428-PA - UQ_con
RPTMP05237-PA - UQ_con
RPTMP14119-PA - UQ_con
RPTMP11621-PA - UQ_con
RPTMP06894-PA - UQ_con
RPTMP10499-PA - UQ_con
RPTMP00670-PA - UQ_con
RPTMP01063-PA - UQ_con
RPTMP14991-PA - UQ_con
RPTMP11314-PA - UQ_con
RPTMP10541-PA - UQ_con
RPTMP08826-PA - UQ_con
RPTMP13902-PA - UQ_con
RPTMP11987-PA - UQ_con
RPTMP11820-PA - UQ_con
RPTMP10096-PA - UQ_con
RPTMP05361-PA - UQ_con
RPTMP06118-PA - UQ_con
RPTMP11545-PA - UQ_con
RPTMP14114-PA - zf-C3HC4
RPTMP15802-PA - zf-C3HC4
RPTMP02259-PA - zf-C3HC4
RPTMP15701-PA - zf-C3HC4
RPTMP12940-PA - zf-C3HC4
RPTMP08063-PA - zf-C3HC4
RPTMP05725-PA - zf-C3HC4
RPTMP09665-PA - zf-C3HC4
RPTMP10817-PA - zf-C3HC4
RPTMP06947-PA - zf-C3HC4
RPTMP14099-PA - zf-C3HC4
RPTMP03182-PA - zf-C3HC4
RPTMP11252-PA - zf-C3HC4
RPTMP14782-PA - zf-C3HC4
RPTMP04607-PA - zf-C3HC4
RPTMP08871-PA - zf-C3HC4
RPTMP09962-PA - zf-C3HC4
RPTMP12655-PA - zf-C3HC4
RPTMP06361-PA - zf-C3HC4
RPTMP15671-PA - zf-C3HC4
RPTMP14267-PA - zf-C3HC4
RPTMP04899-PA - zf-C3HC4
RPTMP14226-PA - zf-C3HC4
RPTMP01852-PA - zf-C3HC4
RPTMP12101-PA - zf-C3HC4
RPTMP05633-PA - zf-C3HC4
RPTMP11832-PA - zf-C3HC4
RPTMP04985-PA - zf-C3HC4
RPTMP03114-PA - zf-C3HC4
RPTMP15240-PA - zf-C3HC4
RPTMP10876-PA - zf-C3HC4
RPTMP05670-PA - zf-C3HC4
RPTMP11773-PA - zf-C3HC4
RPTMP11748-PA - zf-C3HC4
RPTMP04790-PA - zf-C3HC4
RPTMP15182-PA - zf-C3HC4
RPTMP01386-PA - zf-C3HC4
RPTMP01650-PA - zf-C3HC4
RPTMP04077-PA - zf-C3HC4
RPTMP12160-PA - zf-C3HC4
RPTMP07410-PA - zf-C3HC4
RPTMP14139-PA - zf-C3HC4
RPTMP04262-PA - zf-C3HC4
RPTMP00365-PA - zf-C3HC4
RPTMP09548-PA - zf-C3HC4
RPTMP13993-PA - zf-C3HC4
RPTMP06480-PA - zf-C3HC4
RPTMP00422-PA - zf-C3HC4
RPTMP00641-PA - zf-C3HC4
RPTMP05296-PA - zf-C3HC4
RPTMP12824-PA - zf-C3HC4
RPTMP02250-PA - zf-C3HC4
RPTMP15528-PA - zf-C3HC4
RPTMP10394-PA - zf-C3HC4
RPTMP06411-PA - zf-C3HC4
RPTMP04356-PA - zf-C3HC4
RPTMP04687-PA - RINGv
RPTMP04534-PA - RINGv
RPTMP04521-PA - RINGv
RPTMP04155-PA - RINGv
RPTMP04356-PA - RINGv
RPTMP08601-PA - RINGv
RPTMP07657-PA - RINGv
RPTMP03369-PA - RINGv
RPTMP01413-PA - RINGv
RPTMP14226-PA - RINGv
RPTMP06082-PA - RINGv
RPTMP01386-PA - zf-Apc11
RPTMP12101-PA - zf-Apc11
RPTMP13993-PA - zf-Apc11
RPTMP02259-PA - zf-Apc11
RPTMP14267-PA - zf-Apc11
RPTMP14099-PA - zf-Apc11
RPTMP14226-PA - zf-Apc11
RPTMP04262-PA - zf-Apc11
RPTMP06947-PA - zf-Apc11
RPTMP14114-PA - zf-Apc11
RPTMP09665-PA - zf-Apc11
RPTMP11773-PA - zf-Apc11
RPTMP07956-PA - zf-Apc11
RPTMP04899-PA - zf-Apc11
RPTMP05186-PA - zf-Apc11
RPTMP05296-PA - zf-Apc11
RPTMP10876-PA - zf-Apc11
RPTMP01852-PA - zf-Apc11
RPTMP04687-PA - zf-Apc11
RPTMP13978-PA - Rtf2
RPTMP10200-PA - Rtf2
RPTMP00777-PA - Rtf2
RPTMP09868-PA - Rtf2
RPTMP09968-PA - Rtf2
RPTMP02259-PA - Rtf2
RPTMP02055-PA - Rtf2
RPTMP15802-PA - Rtf2
RPTMP15969-PA - HECT
RPTMP01249-PA - HECT
RPTMP08852-PA - HECT
RPTMP08428-PA - HECT
RPTMP13669-PA - HECT
RPTMP11531-PA - HECT
RPTMP12139-PA - HECT
RPTMP04598-PA - HECT
RPTMP12301-PA - HECT
RPTMP13595-PA - HECT
RPTMP10969-PA - HECT
RPTMP15072-PA - HECT
RPTMP04289-PA - HECT
RPTMP08284-PA - HECT
RPTMP04347-PA - HECT
RPTMP14197-PA - HECT
RPTMP16175-PA - Cullin
RPTMP04622-PA - Cullin
RPTMP09264-PA - Cullin
RPTMP05527-PA - Cullin
RPTMP05173-PA - Cullin
RPTMP04473-PA - Cullin
RPTMP06281-PA - Cullin
RPTMP09771-PA - Cullin
RPTMP11787-PA - U-box
RPTMP07992-PA - U-box
RPTMP01731-PA - U-box
RPTMP09817-PA - U-box
RPTMP05725-PA - U-box
RPTMP06947-PA - U-box
RPTMP02327-PA - U-box
RPTMP00777-PA - U-box
RPTMP01044-PA - F-box
RPTMP09657-PA - F-box
RPTMP00978-PA - F-box
RPTMP13250-PA - F-box
RPTMP07978-PA - F-box
RPTMP12061-PA - F-box
RPTMP12156-PA - F-box
RPTMP15123-PA - F-box
RPTMP00205-PA - F-box
RPTMP08991-PA - F-box
RPTMP06622-PA - F-box
RPTMP07437-PA - F-box
RPTMP00421-PA - F-box
RPTMP02569-PA - F-box
RPTMP05804-PA - F-box
RPTMP11104-PA - F-box
RPTMP07748-PA - F-box
RPTMP15005-PA - F-box
RPTMP14614-PA - F-box
RPTMP01212-PA - F-box
RPTMP07219-PA - F-box
RPTMP02346-PA - F-box
RPTMP11367-PA - F-box
RPTMP01546-PA - F-box
RPTMP00471-PA - F-box
RPTMP06953-PA - F-box
RPTMP11677-PA - F-box
RPTMP13582-PA - F-box
RPTMP15635-PA - F-box
RPTMP00947-PA - F-box
RPTMP07761-PA - F-box
RPTMP15002-PA - F-box
RPTMP05900-PA - F-box
RPTMP10427-PA - F-box
RPTMP02763-PA - F-box
RPTMP14494-PA - F-box
RPTMP02606-PA - F-box
RPTMP05368-PA - F-box
RPTMP01183-PA - F-box
RPTMP15989-PA - OTU
RPTMP14647-PA - OTU
RPTMP04343-PA - OTU
RPTMP04809-PA - OTU
RPTMP00563-PA - OTU
RPTMP11747-PA - OTU
RPTMP07315-PA - Josephin
RPTMP09879-PA - Josephin
RPTMP08252-PA - JAB
RPTMP04280-PA - JAB
RPTMP06914-PA - JAB
RPTMP02609-PA - JAB
RPTMP06784-PA - JAB
RPTMP14419-PA - JAB
RPTMP03414-PA - JAB
RPTMP11709-PA - JAB
RPTMP09039-PA - DUF862
RPTMP10001-PA - DUF862
RPTMP04878-PA - DUF862
RPTMP02092-PA - DUF862
RPTMP02071-PA - DUF862
RPTMP06337-PA - DUF862
RPTMP02094-PA - DUF862
RPTMP04872-PA - DUF862
RPTMP02095-PA - DUF862
RPTMP02685-PA - DUF862
RPTMP11543-PA - DUF862
RPTMP08434-PA - UCH
RPTMP02835-PA - UCH
RPTMP14553-PA - UCH
RPTMP06874-PA - UCH
RPTMP09209-PA - UCH
RPTMP09024-PA - UCH
RPTMP15688-PA - UCH
RPTMP06306-PA - UCH
RPTMP06026-PA - UCH
RPTMP09900-PA - UCH
RPTMP01390-PA - UCH
RPTMP00974-PA - UCH
RPTMP05931-PA - UCH
RPTMP07551-PA - UCH
RPTMP06055-PA - UCH
RPTMP09365-PA - UCH
RPTMP06063-PA - UCH
RPTMP00265-PA - UCH
RPTMP00017-PA - UCH
RPTMP02880-PA - UCH
RPTMP02879-PA - UCH
RPTMP07550-PA - UCH
RPTMP02794-PA - UCH
RPTMP15269-PA - UCH
RPTMP03216-PA - UCH
RPTMP02072-PA - UCH
RPTMP05351-PA - UCH
RPTMP05944-PA - UCH
RPTMP02685-PA - UCH
RPTMP07579-PA - Peptidase_C12
RPTMP11380-PA - Peptidase_C12
RPTMP04936-PA - Peptidase_C12
RPTMP02370-PA - Peptidase_C48
RPTMP00864-PA - Peptidase_C48
RPTMP00861-PA - Peptidase_C48
RPTMP11764-PA - Peptidase_C48
RPTMP16124-PA - Peptidase_C54
RPTMP08741-PA - Peptidase_C54
