# Supplementary material for: Decoding the Ubiquitin-Mediated Pathway of Arthropod Disease Vectors
Source: PLoS One. 2013 Oct 21;8(10):e78077. doi: 10.1371/journal.pone.0078077 (PMC3804464; doi:10.1371/journal.pone.0078077)
Supplement: Table S8 — List of proteins in D. melanogaster identified by the HMM search. (XLSX) [file pone.0078077.s008.xlsx]

## Sheet: Sheet1
Table S8. List of proteins in D. melanogaster identified by the HMM search.
FBpp0289288 - APG12
FBpp0071427 - APG12
FBpp0082957 - APG12
FBpp0071427 - Atg8
FBpp0082957 - Atg8
FBpp0073034 - ubiquitin
FBpp0073035 - ubiquitin
FBpp0089269 - ubiquitin
FBpp0305348 - ubiquitin
FBpp0070894 - ubiquitin
FBpp0305700 - ubiquitin
FBpp0079606 - ubiquitin
FBpp0077159 - ubiquitin
FBpp0306837 - ubiquitin
FBpp0080733 - ubiquitin
FBpp0088191 - ubiquitin
FBpp0305835 - ubiquitin
FBpp0083927 - ubiquitin
FBpp0099676 - ubiquitin
FBpp0289480 - ubiquitin
FBpp0078436 - ubiquitin
FBpp0301220 - ubiquitin
FBpp0305944 - ubiquitin
FBpp0076506 - ubiquitin
FBpp0304451 - ubiquitin
FBpp0304452 - ubiquitin
FBpp0288464 - ubiquitin
FBpp0293610 - ubiquitin
FBpp0076505 - ubiquitin
FBpp0304453 - ubiquitin
FBpp0288465 - ubiquitin
FBpp0074519 - ubiquitin
FBpp0082817 - ubiquitin
FBpp0074054 - ubiquitin
FBpp0077974 - ubiquitin
FBpp0113022 - Urm1
FBpp0302038 - ThiF
FBpp0087583 - ThiF
FBpp0079295 - ThiF
FBpp0305605 - ThiF
FBpp0305606 - ThiF
FBpp0076457 - ThiF
FBpp0086711 - ThiF
FBpp0073354 - ThiF
FBpp0085890 - ThiF
FBpp0085891 - ThiF
FBpp0082065 - ThiF
FBpp0075938 - ThiF
FBpp0303606 - ThiF
FBpp0100045 - ThiF
FBpp0100047 - ThiF
FBpp0100048 - ThiF
FBpp0100050 - ThiF
FBpp0100051 - ThiF
FBpp0074958 - ThiF
FBpp0087206 - ThiF
FBpp0074952 - ThiF
FBpp0305845 - ThiF
FBpp0083774 - ThiF
FBpp0088005 - ThiF
FBpp0088496 - ThiF
FBpp0075634 - ThiF
FBpp0302038 - UBACT
FBpp0087583 - UBACT
FBpp0076457 - UBACT
FBpp0086711 - UBACT
FBpp0078490 - UQ_con
FBpp0297243 - UQ_con
FBpp0082477 - UQ_con
FBpp0302691 - UQ_con
FBpp0307824 - UQ_con
FBpp0307194 - UQ_con
FBpp0082303 - UQ_con
FBpp0110481 - UQ_con
FBpp0075345 - UQ_con
FBpp0304405 - UQ_con
FBpp0289558 - UQ_con
FBpp0290404 - UQ_con
FBpp0303976 - UQ_con
FBpp0074058 - UQ_con
FBpp0290877 - UQ_con
FBpp0073686 - UQ_con
FBpp0289793 - UQ_con
FBpp0298297 - UQ_con
FBpp0305066 - UQ_con
FBpp0305067 - UQ_con
FBpp0080227 - UQ_con
FBpp0079704 - UQ_con
FBpp0079705 - UQ_con
FBpp0305676 - UQ_con
FBpp0294003 - UQ_con
FBpp0075690 - UQ_con
FBpp0077741 - UQ_con
FBpp0077742 - UQ_con
FBpp0301731 - UQ_con
FBpp0301732 - UQ_con
FBpp0072998 - UQ_con
FBpp0073477 - UQ_con
FBpp0088522 - UQ_con
FBpp0076124 - UQ_con
FBpp0081076 - UQ_con
FBpp0076445 - UQ_con
FBpp0304448 - UQ_con
FBpp0304449 - UQ_con
FBpp0074250 - UQ_con
FBpp0099891 - UQ_con
FBpp0077147 - UQ_con
FBpp0303975 - UQ_con
FBpp0071067 - UQ_con
FBpp0071068 - UQ_con
FBpp0071069 - UQ_con
FBpp0087311 - UQ_con
FBpp0087312 - UQ_con
FBpp0087314 - UQ_con
FBpp0087313 - UQ_con
FBpp0084614 - zf-C3HC4
FBpp0071136 - zf-C3HC4
FBpp0293183 - zf-C3HC4
FBpp0080156 - zf-C3HC4
FBpp0073970 - zf-C3HC4
FBpp0073971 - zf-C3HC4
FBpp0073972 - zf-C3HC4
FBpp0073973 - zf-C3HC4
FBpp0073974 - zf-C3HC4
FBpp0073969 - zf-C3HC4
FBpp0112351 - zf-C3HC4
FBpp0075071 - zf-C3HC4
FBpp0298337 - zf-C3HC4
FBpp0083052 - zf-C3HC4
FBpp0288650 - zf-C3HC4
FBpp0289929 - zf-C3HC4
FBpp0075265 - zf-C3HC4
FBpp0305750 - zf-C3HC4
FBpp0288691 - zf-C3HC4
FBpp0076341 - zf-C3HC4
FBpp0072626 - zf-C3HC4
FBpp0305589 - zf-C3HC4
FBpp0291240 - zf-C3HC4
FBpp0291241 - zf-C3HC4
FBpp0111417 - zf-C3HC4
FBpp0086007 - zf-C3HC4
FBpp0073753 - zf-C3HC4
FBpp0085928 - zf-C3HC4
FBpp0305076 - zf-C3HC4
FBpp0075392 - zf-C3HC4
FBpp0072361 - zf-C3HC4
FBpp0289415 - zf-C3HC4
FBpp0297426 - zf-C3HC4
FBpp0076342 - zf-C3HC4
FBpp0289416 - zf-C3HC4
FBpp0297897 - zf-C3HC4
FBpp0076498 - zf-C3HC4
FBpp0293529 - zf-C3HC4
FBpp0085201 - zf-C3HC4
FBpp0303146 - zf-C3HC4
FBpp0070328 - zf-C3HC4
FBpp0302591 - zf-C3HC4
FBpp0086906 - zf-C3HC4
FBpp0289616 - zf-C3HC4
FBpp0303463 - zf-C3HC4
FBpp0081830 - zf-C3HC4
FBpp0293250 - zf-C3HC4
FBpp0297896 - zf-C3HC4
FBpp0075105 - zf-C3HC4
FBpp0305787 - zf-C3HC4
FBpp0078038 - zf-C3HC4
FBpp0078039 - zf-C3HC4
FBpp0293874 - zf-C3HC4
FBpp0293251 - zf-C3HC4
FBpp0078288 - zf-C3HC4
FBpp0072708 - zf-C3HC4
FBpp0072709 - zf-C3HC4
FBpp0078287 - zf-C3HC4
FBpp0073752 - zf-C3HC4
FBpp0303202 - zf-C3HC4
FBpp0081908 - zf-C3HC4
FBpp0081909 - zf-C3HC4
FBpp0300326 - zf-C3HC4
FBpp0086838 - zf-C3HC4
FBpp0291638 - zf-C3HC4
FBpp0112083 - zf-C3HC4
FBpp0305236 - zf-C3HC4
FBpp0305075 - zf-C3HC4
FBpp0085929 - zf-C3HC4
FBpp0307738 - zf-C3HC4
FBpp0090973 - zf-C3HC4
FBpp0081217 - zf-C3HC4
FBpp0081218 - zf-C3HC4
FBpp0081219 - zf-C3HC4
FBpp0112110 - zf-C3HC4
FBpp0086911 - zf-C3HC4
FBpp0081445 - zf-C3HC4
FBpp0076822 - zf-C3HC4
FBpp0085756 - zf-C3HC4
FBpp0085757 - zf-C3HC4
FBpp0074856 - zf-C3HC4
FBpp0113114 - zf-C3HC4
FBpp0080497 - zf-C3HC4
FBpp0078401 - zf-C3HC4
FBpp0081594 - zf-C3HC4
FBpp0081595 - zf-C3HC4
FBpp0081596 - zf-C3HC4
FBpp0089378 - zf-C3HC4
FBpp0079210 - zf-C3HC4
FBpp0083160 - zf-C3HC4
FBpp0304474 - zf-C3HC4
FBpp0083244 - zf-C3HC4
FBpp0080385 - zf-C3HC4
FBpp0089379 - zf-C3HC4
FBpp0084797 - zf-C3HC4
FBpp0084798 - zf-C3HC4
FBpp0305390 - zf-C3HC4
FBpp0076706 - zf-C3HC4
FBpp0304173 - zf-C3HC4
FBpp0297447 - zf-C3HC4
FBpp0074730 - zf-C3HC4
FBpp0305836 - zf-C3HC4
FBpp0088192 - zf-C3HC4
FBpp0288555 - zf-C3HC4
FBpp0304246 - zf-C3HC4
FBpp0081480 - zf-C3HC4
FBpp0081479 - zf-C3HC4
FBpp0289643 - zf-C3HC4
FBpp0085754 - zf-C3HC4
FBpp0304302 - zf-C3HC4
FBpp0088499 - zf-C3HC4
FBpp0088500 - zf-C3HC4
FBpp0089023 - zf-C3HC4
FBpp0297199 - zf-C3HC4
FBpp0305073 - zf-C3HC4
FBpp0305074 - zf-C3HC4
FBpp0081482 - zf-C3HC4
FBpp0081481 - zf-C3HC4
FBpp0298003 - zf-C3HC4
FBpp0072158 - zf-C3HC4
FBpp0074245 - zf-C3HC4
FBpp0072446 - zf-C3HC4
FBpp0074242 - zf-C3HC4
FBpp0074243 - zf-C3HC4
FBpp0074244 - zf-C3HC4
FBpp0304107 - zf-C3HC4
FBpp0073495 - zf-C3HC4
FBpp0271753 - zf-C3HC4
FBpp0070117 - zf-C3HC4
FBpp0082488 - zf-C3HC4
FBpp0297356 - zf-C3HC4
FBpp0071238 - zf-C3HC4
FBpp0305660 - zf-C3HC4
FBpp0305662 - zf-C3HC4
FBpp0305661 - zf-C3HC4
FBpp0072874 - zf-C3HC4
FBpp0073027 - zf-C3HC4
FBpp0087350 - zf-C3HC4
FBpp0300874 - zf-C3HC4
FBpp0083719 - zf-C3HC4
FBpp0079685 - zf-C3HC4
FBpp0293057 - zf-C3HC4
FBpp0075181 - zf-C3HC4
FBpp0303600 - zf-C3HC4
FBpp0305463 - zf-C3HC4
FBpp0077338 - zf-C3HC4
FBpp0307452 - zf-C3HC4
FBpp0074479 - zf-C3HC4
FBpp0084637 - zf-C3HC4
FBpp0076329 - zf-C3HC4
FBpp0072214 - zf-C3HC4
FBpp0086219 - zf-C3HC4
FBpp0071688 - zf-C3HC4
FBpp0082202 - zf-C3HC4
FBpp0305755 - zf-C3HC4
FBpp0086712 - zf-C3HC4
FBpp0076010 - zf-C3HC4
FBpp0076011 - zf-C3HC4
FBpp0079303 - zf-C3HC4
FBpp0111655 - zf-C3HC4
FBpp0305611 - zf-C3HC4
FBpp0307833 - zf-C3HC4
FBpp0088160 - zf-C3HC4
FBpp0302676 - zf-C3HC4
FBpp0302677 - zf-C3HC4
FBpp0302678 - zf-C3HC4
FBpp0070464 - zf-C3HC4
FBpp0080805 - zf-C3HC4
FBpp0080804 - zf-C3HC4
FBpp0070259 - zf-C3HC4
FBpp0071563 - zf-C3HC4
FBpp0070876 - zf-C3HC4
FBpp0076222 - RINGv
FBpp0301283 - RINGv
FBpp0071135 - RINGv
FBpp0078590 - RINGv
FBpp0307191 - RINGv
FBpp0302614 - RINGv
FBpp0070506 - RINGv
FBpp0070905 - RINGv
FBpp0072779 - RINGv
FBpp0289997 - RINGv
FBpp0084491 - RINGv
FBpp0077310 - RINGv
FBpp0077311 - RINGv
FBpp0077312 - RINGv
FBpp0085553 - RINGv
FBpp0070904 - RINGv
FBpp0085928 - RINGv
FBpp0305076 - RINGv
FBpp0083052 - RINGv
FBpp0288650 - RINGv
FBpp0071001 - RINGv
FBpp0070328 - RINGv
FBpp0302591 - RINGv
FBpp0288793 - RINGv
FBpp0081681 - RINGv
FBpp0081217 - RINGv
FBpp0081218 - RINGv
FBpp0081219 - RINGv
FBpp0112110 - RINGv
FBpp0079303 - zf-Apc11
FBpp0111655 - zf-Apc11
FBpp0305611 - zf-Apc11
FBpp0307833 - zf-Apc11
FBpp0070117 - zf-Apc11
FBpp0300874 - zf-Apc11
FBpp0072446 - zf-Apc11
FBpp0087189 - zf-Apc11
FBpp0291421 - zf-Apc11
FBpp0083052 - zf-Apc11
FBpp0288650 - zf-Apc11
FBpp0111417 - zf-Apc11
FBpp0090973 - zf-Apc11
FBpp0074742 - zf-Apc11
FBpp0289929 - zf-Apc11
FBpp0075105 - zf-Apc11
FBpp0305787 - zf-Apc11
FBpp0073752 - zf-Apc11
FBpp0081217 - zf-Apc11
FBpp0081218 - zf-Apc11
FBpp0081219 - zf-Apc11
FBpp0112110 - zf-Apc11
FBpp0070328 - zf-Apc11
FBpp0302591 - zf-Apc11
FBpp0083160 - zf-Apc11
FBpp0073970 - zf-Apc11
FBpp0073971 - zf-Apc11
FBpp0073972 - zf-Apc11
FBpp0073973 - zf-Apc11
FBpp0073974 - zf-Apc11
FBpp0304474 - zf-Apc11
FBpp0073969 - zf-Apc11
FBpp0112351 - zf-Apc11
FBpp0305075 - zf-Apc11
FBpp0085929 - zf-Apc11
FBpp0075265 - zf-Apc11
FBpp0305750 - zf-Apc11
FBpp0085928 - zf-Apc11
FBpp0305076 - zf-Apc11
FBpp0081594 - zf-Apc11
FBpp0081595 - zf-Apc11
FBpp0075392 - zf-Apc11
FBpp0080497 - zf-Apc11
FBpp0081596 - zf-Apc11
FBpp0289416 - zf-Apc11
FBpp0072626 - zf-Apc11
FBpp0305589 - zf-Apc11
FBpp0080156 - zf-Apc11
FBpp0081830 - zf-Apc11
FBpp0293250 - zf-Apc11
FBpp0297897 - zf-Apc11
FBpp0089378 - zf-Apc11
FBpp0293251 - zf-Apc11
FBpp0297896 - zf-Apc11
FBpp0072361 - zf-Apc11
FBpp0289415 - zf-Apc11
FBpp0297426 - zf-Apc11
FBpp0288691 - zf-Apc11
FBpp0074245 - zf-Apc11
FBpp0084797 - zf-Apc11
FBpp0084798 - zf-Apc11
FBpp0305390 - zf-Apc11
FBpp0089379 - zf-Apc11
FBpp0074242 - zf-Apc11
FBpp0074243 - zf-Apc11
FBpp0074244 - zf-Apc11
FBpp0077338 - zf-Apc11
FBpp0307452 - zf-Apc11
FBpp0081445 - zf-Apc11
FBpp0076822 - zf-Apc11
FBpp0074856 - zf-Apc11
FBpp0080385 - zf-Apc11
FBpp0112083 - zf-Apc11
FBpp0305236 - zf-Apc11
FBpp0083719 - zf-Apc11
FBpp0303202 - zf-Apc11
FBpp0081908 - zf-Apc11
FBpp0081909 - zf-Apc11
FBpp0300326 - zf-Apc11
FBpp0073027 - zf-Apc11
FBpp0085201 - zf-Apc11
FBpp0303146 - zf-Apc11
FBpp0307738 - zf-Apc11
FBpp0079699 - Rtf2
FBpp0074330 - Rtf2
FBpp0086323 - Rtf2
FBpp0293183 - Rtf2
FBpp0078287 - Rtf2
FBpp0071476 - Rtf2
FBpp0085928 - Rtf2
FBpp0305076 - Rtf2
FBpp0073970 - Rtf2
FBpp0073971 - Rtf2
FBpp0073972 - Rtf2
FBpp0073973 - Rtf2
FBpp0073974 - Rtf2
FBpp0073969 - Rtf2
FBpp0112351 - Rtf2
FBpp0291240 - Rtf2
FBpp0291241 - Rtf2
FBpp0075392 - Rtf2
FBpp0072626 - Rtf2
FBpp0305589 - Rtf2
FBpp0071426 - Rtf2
FBpp0306532 - Rtf2
FBpp0085902 - Rtf2
FBpp0085201 - Rtf2
FBpp0303146 - Rtf2
FBpp0086011 - HECT
FBpp0305371 - HECT
FBpp0288917 - HECT
FBpp0289747 - HECT
FBpp0288921 - HECT
FBpp0288920 - HECT
FBpp0288922 - HECT
FBpp0288923 - HECT
FBpp0304228 - HECT
FBpp0304227 - HECT
FBpp0289746 - HECT
FBpp0072169 - HECT
FBpp0077495 - HECT
FBpp0077496 - HECT
FBpp0077497 - HECT
FBpp0306831 - HECT
FBpp0306832 - HECT
FBpp0305179 - HECT
FBpp0292726 - HECT
FBpp0292727 - HECT
FBpp0087921 - Cullin
FBpp0087922 - Cullin
FBpp0087923 - Cullin
FBpp0087924 - Cullin
FBpp0291366 - Cullin
FBpp0291367 - Cullin
FBpp0291368 - Cullin
FBpp0291369 - Cullin
FBpp0085254 - Cullin
FBpp0085255 - Cullin
FBpp0087897 - Cullin
FBpp0290569 - Cullin
FBpp0084786 - Cullin
FBpp0075633 - Cullin
FBpp0080009 - U-box
FBpp0290465 - U-box
FBpp0079617 - U-box
FBpp0078927 - U-box
FBpp0084991 - U-box
FBpp0080156 - U-box
FBpp0074330 - U-box
FBpp0085902 - U-box
FBpp0071136 - U-box
FBpp0075265 - U-box
FBpp0305750 - U-box
FBpp0084796 - F-box
FBpp0084795 - F-box
FBpp0305389 - F-box
FBpp0073101 - F-box
FBpp0073102 - F-box
FBpp0073103 - F-box
FBpp0071835 - F-box
FBpp0303282 - F-box
FBpp0078846 - F-box
FBpp0081633 - F-box
FBpp0306742 - F-box
FBpp0078593 - F-box
FBpp0078592 - F-box
FBpp0073740 - F-box
FBpp0087190 - F-box
FBpp0303483 - F-box
FBpp0082374 - F-box
FBpp0303114 - F-box
FBpp0111980 - F-box
FBpp0111981 - F-box
FBpp0111982 - F-box
FBpp0303484 - F-box
FBpp0303482 - F-box
FBpp0086875 - F-box
FBpp0086876 - F-box
FBpp0071681 - F-box
FBpp0087509 - F-box
FBpp0293465 - F-box
FBpp0082655 - F-box
FBpp0087767 - F-box
FBpp0303279 - F-box
FBpp0084641 - F-box
FBpp0288522 - F-box
FBpp0303939 - F-box
FBpp0076269 - F-box
FBpp0082149 - F-box
FBpp0292148 - F-box
FBpp0087274 - F-box
FBpp0087275 - F-box
FBpp0087276 - F-box
FBpp0112082 - F-box
FBpp0073041 - F-box
FBpp0086472 - F-box
FBpp0289915 - F-box
FBpp0307734 - F-box
FBpp0307735 - F-box
FBpp0081569 - OTU
FBpp0075358 - OTU
FBpp0271812 - OTU
FBpp0290368 - OTU
FBpp0271813 - OTU
FBpp0271814 - OTU
FBpp0077113 - OTU
FBpp0071181 - OTU
FBpp0089325 - OTU
FBpp0071180 - OTU
FBpp0305351 - OTU
FBpp0305352 - OTU
FBpp0070860 - Josephin
FBpp0078664 - JAB
FBpp0306602 - JAB
FBpp0082743 - JAB
FBpp0072197 - JAB
FBpp0305141 - JAB
FBpp0303270 - JAB
FBpp0083658 - JAB
FBpp0085053 - JAB
FBpp0303776 - JAB
FBpp0078532 - JAB
FBpp0085334 - JAB
FBpp0087318 - DUF862
FBpp0074548 - DUF862
FBpp0073940 - DUF862
FBpp0073941 - DUF862
FBpp0073942 - DUF862
FBpp0073890 - WLM
FBpp0305515 - WLM
FBpp0293257 - UCH
FBpp0083419 - UCH
FBpp0083704 - UCH
FBpp0072276 - UCH
FBpp0077042 - UCH
FBpp0077041 - UCH
FBpp0301177 - UCH
FBpp0301178 - UCH
FBpp0077038 - UCH
FBpp0077039 - UCH
FBpp0077040 - UCH
FBpp0304460 - UCH
FBpp0304459 - UCH
FBpp0304461 - UCH
FBpp0304458 - UCH
FBpp0074659 - UCH
FBpp0086664 - UCH
FBpp0297369 - UCH
FBpp0076802 - UCH
FBpp0076803 - UCH
FBpp0288698 - UCH
FBpp0300200 - UCH
FBpp0300201 - UCH
FBpp0085203 - UCH
FBpp0085202 - UCH
FBpp0300199 - UCH
FBpp0300202 - UCH
FBpp0073474 - UCH
FBpp0079650 - UCH
FBpp0304059 - UCH
FBpp0303160 - UCH
FBpp0303161 - UCH
FBpp0076809 - UCH
FBpp0076807 - UCH
FBpp0300344 - UCH
FBpp0300345 - UCH
FBpp0076806 - UCH
FBpp0072976 - UCH
FBpp0298309 - UCH
FBpp0305464 - UCH
FBpp0072486 - UCH
FBpp0305465 - UCH
FBpp0070738 - UCH
FBpp0070739 - UCH
FBpp0070740 - UCH
FBpp0070741 - UCH
FBpp0084047 - UCH
FBpp0087061 - UCH
FBpp0087062 - UCH
FBpp0084048 - UCH
FBpp0077516 - Peptidase_C12
FBpp0292511 - Peptidase_C12
FBpp0303526 - Peptidase_C12
FBpp0076200 - Peptidase_C12
FBpp0306000 - Peptidase_C12
FBpp0073471 - Peptidase_C12
FBpp0074462 - Peptidase_C48
FBpp0289914 - Peptidase_C48
FBpp0075663 - Peptidase_C48
FBpp0076660 - Peptidase_C48
FBpp0076659 - Peptidase_C48
FBpp0076661 - Peptidase_C48
FBpp0073537 - Peptidase_C48
FBpp0087013 - Peptidase_C48
FBpp0087014 - Peptidase_C48
FBpp0291088 - Peptidase_C48
FBpp0082569 - Peptidase_C54
FBpp0077618 - Peptidase_C54
