# Supplementary material for: Decoding the Ubiquitin-Mediated Pathway of Arthropod Disease Vectors
Source: PLoS One. 2013 Oct 21;8(10):e78077. doi: 10.1371/journal.pone.0078077 (PMC3804464; doi:10.1371/journal.pone.0078077)
Supplement: Table S9 — List of proteins in H. sapiens identified by the HMM search. (XLSX) [file pone.0078077.s009.xlsx]

## Sheet: Sheet1
Table S9. List of proteins in H. sapiens identified by the HMM search.
gi|290560746|ref|NP_004698.3| - APG12
gi|6005768|ref|NP_009216.1| - Atg8
gi|13899219|ref|NP_113600.1| - Atg8
gi|6005764|ref|NP_009209.1| - Atg8
gi|14210522|ref|NP_115903.1| - Atg8
gi|31563518|ref|NP_852610.1| - Atg8
gi|12383056|ref|NP_073729.1| - Atg8
gi|148277548|ref|NP_001078950.1| - Atg8
gi|51972260|ref|NP_001004343.1| - Atg8
gi|169183885|ref|XP_001716847.1| - Atg8
gi|397139311|ref|XP_373277.7| - Atg8
gi|410172422|ref|XP_003960492.1| - Atg8
gi|290560746|ref|NP_004698.3| - Atg8
gi|109240538|ref|NP_116062.2| - Atg8
gi|16753207|ref|NP_038472.2| - Atg8
gi|16753203|ref|NP_038466.2| - Atg8
gi|67191208|ref|NP_066289.2| - ubiquitin
gi|11024714|ref|NP_061828.1| - ubiquitin
gi|4507761|ref|NP_003324.1| - ubiquitin
gi|77539055|ref|NP_001029102.1| - ubiquitin
gi|208022622|ref|NP_001129064.1| - ubiquitin
gi|294459921|ref|NP_001170884.1| - ubiquitin
gi|4506713|ref|NP_002945.1| - ubiquitin
gi|4826774|ref|NP_005092.1| - ubiquitin
gi|222352096|ref|NP_006389.2| - ubiquitin
gi|5453760|ref|NP_006147.1| - ubiquitin
gi|7657667|ref|NP_055050.1| - ubiquitin
gi|315259111|ref|NP_001186752.1| - ubiquitin
gi|169790971|ref|NP_054642.2| - ubiquitin
gi|169790969|ref|NP_004553.2| - ubiquitin
gi|54792067|ref|NP_001005782.1| - ubiquitin
gi|4507801|ref|NP_003343.1| - ubiquitin
gi|54792065|ref|NP_001005781.1| - ubiquitin
gi|16753205|ref|NP_444295.1| - ubiquitin
gi|16753203|ref|NP_038466.2| - ubiquitin
gi|8567418|ref|NP_059509.1| - ubiquitin
gi|16753207|ref|NP_038472.2| - ubiquitin
gi|44662819|ref|NP_981957.1| - ubiquitin
gi|4503659|ref|NP_001988.1| - ubiquitin
gi|40538799|ref|NP_064516.2| - ubiquitin
gi|115430235|ref|NP_001041666.1| - ubiquitin
gi|115430233|ref|NP_037414.3| - ubiquitin
gi|13376439|ref|NP_079230.1| - ubiquitin
gi|169790973|ref|NP_054643.2| - ubiquitin
gi|77917604|ref|NP_061989.2| - ubiquitin
gi|109659841|ref|NP_689490.2| - ubiquitin
gi|54792069|ref|NP_008868.3| - ubiquitin
gi|23312364|ref|NP_690856.1| - ubiquitin
gi|48928058|ref|NP_008867.2| - ubiquitin
gi|7661870|ref|NP_055500.1| - ubiquitin
gi|58530857|ref|NP_001010989.1| - ubiquitin
gi|48717485|ref|NP_001001711.1| - ubiquitin
gi|14249682|ref|NP_116296.1| - ubiquitin
gi|41152107|ref|NP_957717.1| - ubiquitin
gi|145580580|ref|NP_659490.4| - ubiquitin
gi|58530859|ref|NP_001010990.1| - ubiquitin
gi|50400081|ref|NP_001002255.1| - ubiquitin
gi|115527088|ref|NP_803190.2| - ubiquitin
gi|115527092|ref|NP_077012.2| - ubiquitin
gi|115527090|ref|NP_001070142.1| - ubiquitin
gi|115387112|ref|NP_001041706.1| - ubiquitin
gi|7705300|ref|NP_057701.1| - Ufm1
gi|13569870|ref|NP_112176.1| - Urm1
gi|209693464|ref|NP_001129419.1| - Urm1
gi|387942392|ref|NP_001252511.1| - Urm1
gi|38045948|ref|NP_003326.2| - ThiF
gi|23510338|ref|NP_003325.2| - ThiF
gi|23510340|ref|NP_695012.1| - ThiF
gi|150417996|ref|NP_060697.4| - ThiF
gi|7657339|ref|NP_055299.1| - ThiF
gi|38045944|ref|NP_937838.1| - ThiF
gi|38045942|ref|NP_003959.3| - ThiF
gi|4885649|ref|NP_005490.1| - ThiF
gi|222144229|ref|NP_001138384.1| - ThiF
gi|222144227|ref|NP_001129503.2| - ThiF
gi|5453668|ref|NP_006386.1| - ThiF
gi|38327032|ref|NP_938143.1| - ThiF
gi|13376212|ref|NP_079094.1| - ThiF
gi|225543288|ref|NP_001139186.1| - ThiF
gi|225543285|ref|NP_001139185.1| - ThiF
gi|4885585|ref|NP_005491.1| - ThiF
gi|66363686|ref|NP_001018169.1| - ThiF
gi|4502169|ref|NP_003896.1| - ThiF
gi|65787454|ref|NP_001018070.1| - ThiF
gi|226437568|ref|NP_001139760.1| - ThiF
gi|21389617|ref|NP_653305.1| - ThiF
gi|6912396|ref|NP_036335.1| - ThiF
gi|28559078|ref|NP_787035.1| - ThiF
gi|34222246|ref|NP_789765.1| - ThiF
gi|15082234|ref|NP_149972.1| - ThiF
gi|194363762|ref|NP_001123914.1| - ThiF
gi|4885425|ref|NP_005334.1| - ThiF
gi|4501933|ref|NP_000660.1| - ThiF
gi|62865635|ref|NP_003120.2| - ThiF
gi|28559076|ref|NP_787034.1| - ThiF
gi|34577061|ref|NP_000659.2| - ThiF
gi|28559080|ref|NP_787036.1| - ThiF
gi|28559074|ref|NP_787033.1| - ThiF
gi|13027640|ref|NP_005754.2| - ThiF
gi|23510338|ref|NP_003325.2| - UBACT
gi|23510340|ref|NP_695012.1| - UBACT
gi|38045948|ref|NP_003326.2| - UBACT
gi|150417996|ref|NP_060697.4| - UBACT
gi|4885649|ref|NP_005490.1| - UBACT
gi|38045944|ref|NP_937838.1| - UBACT
gi|38045942|ref|NP_003959.3| - UBACT
gi|338968897|ref|NP_001229810.1| - UBACT
gi|32967280|ref|NP_003327.2| - UQ_con
gi|8393719|ref|NP_057067.1| - UQ_con
gi|4507771|ref|NP_003328.1| - UQ_con
gi|4507773|ref|NP_003329.1| - UQ_con
gi|4507775|ref|NP_003330.1| - UQ_con
gi|33149322|ref|NP_871621.1| - UQ_con
gi|33149310|ref|NP_871615.1| - UQ_con
gi|33149312|ref|NP_871616.1| - UQ_con
gi|33149314|ref|NP_871617.1| - UQ_con
gi|33149316|ref|NP_871618.1| - UQ_con
gi|33149318|ref|NP_871619.1| - UQ_con
gi|33149320|ref|NP_871620.1| - UQ_con
gi|4507777|ref|NP_003331.1| - UQ_con
gi|33149324|ref|NP_871622.1| - UQ_con
gi|13489085|ref|NP_003333.1| - UQ_con
gi|4507793|ref|NP_003339.1| - UQ_con
gi|4885417|ref|NP_005330.1| - UQ_con
gi|35493987|ref|NP_919235.1| - UQ_con
gi|35493996|ref|NP_919236.1| - UQ_con
gi|35494003|ref|NP_919237.1| - UQ_con
gi|4507785|ref|NP_003336.1| - UQ_con
gi|33188456|ref|NP_862821.1| - UQ_con
gi|29893557|ref|NP_003334.2| - UQ_con
gi|22212943|ref|NP_060281.2| - UQ_con
gi|321117185|ref|NP_001189405.1| - UQ_con
gi|22749327|ref|NP_689866.1| - UQ_con
gi|4507779|ref|NP_003332.1| - UQ_con
gi|33359694|ref|NP_872619.1| - UQ_con
gi|5454146|ref|NP_006348.1| - UQ_con
gi|16357477|ref|NP_004350.1| - UQ_con
gi|5902146|ref|NP_008950.1| - UQ_con
gi|163660385|ref|NP_001104582.1| - UQ_con
gi|4507789|ref|NP_003338.1| - UQ_con
gi|33359691|ref|NP_872607.1| - UQ_con
gi|32967287|ref|NP_861517.1| - UQ_con
gi|32967289|ref|NP_861518.1| - UQ_con
gi|33359701|ref|NP_872630.1| - UQ_con
gi|325910882|ref|NP_001191809.1| - UQ_con
gi|7661808|ref|NP_054895.1| - UQ_con
gi|373432684|ref|NP_001243284.1| - UQ_con
gi|4759282|ref|NP_004214.1| - UQ_con
gi|112382377|ref|NP_055316.2| - UQ_con
gi|61175265|ref|NP_001013007.1| - UQ_con
gi|4507791|ref|NP_003960.1| - UQ_con
gi|373432682|ref|NP_001243285.1| - UQ_con
gi|4507783|ref|NP_003335.1| - UQ_con
gi|32967285|ref|NP_861516.1| - UQ_con
gi|402169569|ref|NP_060769.4| - UQ_con
gi|402169571|ref|NP_001257944.1| - UQ_con
gi|402169567|ref|NP_001001481.2| - UQ_con
gi|22749027|ref|NP_689702.1| - UQ_con
gi|32967276|ref|NP_861427.1| - UQ_con
gi|18087857|ref|NP_542409.1| - UQ_con
gi|150417999|ref|NP_075567.2| - UQ_con
gi|153792694|ref|NP_057336.3| - UQ_con
gi|37577124|ref|NP_477515.2| - UQ_con
gi|32967278|ref|NP_861442.1| - UQ_con
gi|163660387|ref|NP_001104583.1| - UQ_con
gi|321117279|ref|NP_001189418.1| - UQ_con
gi|192449449|ref|NP_071349.3| - UQ_con
gi|38157986|ref|NP_937826.1| - UQ_con
gi|37577126|ref|NP_919296.1| - UQ_con
gi|11968027|ref|NP_071921.1| - UQ_con
gi|61743933|ref|NP_001012398.1| - UQ_con
gi|37577122|ref|NP_057105.2| - UQ_con
gi|383872501|ref|NP_001244324.1| - UQ_con
gi|73765546|ref|NP_001027459.1| - UQ_con
gi|383872480|ref|NP_001244322.1| - UQ_con
gi|40806164|ref|NP_068823.2| - UQ_con
gi|40806167|ref|NP_954595.1| - UQ_con
gi|4507797|ref|NP_003341.1| - UQ_con
gi|383872515|ref|NP_001244326.1| - UQ_con
gi|383872519|ref|NP_001244327.1| - UQ_con
gi|383872527|ref|NP_001244328.1| - UQ_con
gi|321267500|ref|NP_001189427.1| - UQ_con
gi|40806190|ref|NP_954673.1| - UQ_con
gi|33356154|ref|NP_874356.1| - UQ_con
gi|37577130|ref|NP_919439.1| - UQ_con
gi|37577132|ref|NP_919440.1| - UQ_con
gi|12025663|ref|NP_071887.1| - UQ_con
gi|383872493|ref|NP_001244323.1| - UQ_con
gi|223555979|ref|NP_001138633.1| - UQ_con
gi|31543906|ref|NP_060052.3| - UQ_con
gi|29789401|ref|NP_775740.1| - UQ_con
gi|223890185|ref|NP_001138807.1| - UQ_con
gi|32967283|ref|NP_861515.1| - UQ_con
gi|5454140|ref|NP_006283.1| - UQ_con
gi|51477690|ref|NP_001003819.1| - zf-C3HC4
gi|25777698|ref|NP_742013.1| - zf-C3HC4
gi|312283723|ref|NP_001186048.1| - zf-C3HC4
gi|25777696|ref|NP_067076.2| - zf-C3HC4
gi|21630277|ref|NP_660215.1| - zf-C3HC4
gi|198442878|ref|NP_001128327.1| - zf-C3HC4
gi|68160933|ref|NP_001020111.1| - zf-C3HC4
gi|7705825|ref|NP_057186.1| - zf-C3HC4
gi|87080813|ref|NP_689484.3| - zf-C3HC4
gi|15208660|ref|NP_003132.2| - zf-C3HC4
gi|371122551|ref|NP_001243053.1| - zf-C3HC4
gi|38679905|ref|NP_775818.2| - zf-C3HC4
gi|22749269|ref|NP_689833.1| - zf-C3HC4
gi|384475510|ref|NP_001244954.1| - zf-C3HC4
gi|51479192|ref|NP_002922.2| - zf-C3HC4
gi|60099474|ref|NP_001012414.1| - zf-C3HC4
gi|31542783|ref|NP_689480.2| - zf-C3HC4
gi|37622896|ref|NP_079054.3| - zf-C3HC4
gi|73747840|ref|NP_001027026.1| - zf-C3HC4
gi|13569903|ref|NP_112198.1| - zf-C3HC4
gi|297139739|ref|NP_001171925.1| - zf-C3HC4
gi|297139741|ref|NP_001171926.1| - zf-C3HC4
gi|15011941|ref|NP_149082.1| - zf-C3HC4
gi|301601615|ref|NP_148977.2| - zf-C3HC4
gi|313760629|ref|NP_001186502.1| - zf-C3HC4
gi|117938316|ref|NP_006065.2| - zf-C3HC4
gi|6005747|ref|NP_009143.1| - zf-C3HC4
gi|38524612|ref|NP_942150.1| - zf-C3HC4
gi|65285121|ref|NP_944606.2| - zf-C3HC4
gi|237681125|ref|NP_009230.2| - zf-C3HC4
gi|297139777|ref|NP_001171938.1| - zf-C3HC4
gi|4506561|ref|NP_002929.1| - zf-C3HC4
gi|16076875|ref|NP_203128.1| - zf-C3HC4
gi|6005964|ref|NP_009075.1| - zf-C3HC4
gi|50233824|ref|NP_001001740.1| - zf-C3HC4
gi|237681123|ref|NP_009229.2| - zf-C3HC4
gi|21359963|ref|NP_071902.2| - zf-C3HC4
gi|88999601|ref|NP_892030.3| - zf-C3HC4
gi|14249412|ref|NP_116154.1| - zf-C3HC4
gi|18079262|ref|NP_477514.1| - zf-C3HC4
gi|51477692|ref|NP_001003818.1| - zf-C3HC4
gi|148596968|ref|NP_112174.2| - zf-C3HC4
gi|6552299|ref|NP_009225.1| - zf-C3HC4
gi|237681119|ref|NP_009231.2| - zf-C3HC4
gi|31542779|ref|NP_848651.2| - zf-C3HC4
gi|283046696|ref|NP_149083.2| - zf-C3HC4
gi|283046698|ref|NP_149084.2| - zf-C3HC4
gi|18087807|ref|NP_067629.2| - zf-C3HC4
gi|51477687|ref|NP_001003827.1| - zf-C3HC4
gi|68160937|ref|NP_005073.2| - zf-C3HC4
gi|307344673|ref|NP_001182551.1| - zf-C3HC4
gi|40805104|ref|NP_005793.2| - zf-C3HC4
gi|237858658|ref|NP_001153697.1| - zf-C3HC4
gi|4504867|ref|NP_003949.1| - zf-C3HC4
gi|37595555|ref|NP_060301.2| - zf-C3HC4
gi|145275183|ref|NP_569074.2| - zf-C3HC4
gi|27436877|ref|NP_775107.1| - zf-C3HC4
gi|31742478|ref|NP_006306.2| - zf-C3HC4
gi|283046694|ref|NP_149023.2| - zf-C3HC4
gi|27883842|ref|NP_005171.4| - zf-C3HC4
gi|54792146|ref|NP_258411.2| - zf-C3HC4
gi|44680122|ref|NP_976038.1| - zf-C3HC4
gi|5902054|ref|NP_008844.1| - zf-C3HC4
gi|37655169|ref|NP_922921.1| - zf-C3HC4
gi|217035095|ref|NP_060677.2| - zf-C3HC4
gi|323276616|ref|NP_001190991.1| - zf-C3HC4
gi|237858650|ref|NP_001153695.1| - zf-C3HC4
gi|237858654|ref|NP_112216.3| - zf-C3HC4
gi|51988887|ref|NP_065921.2| - zf-C3HC4
gi|237858656|ref|NP_001153696.1| - zf-C3HC4
gi|52426745|ref|NP_005179.2| - zf-C3HC4
gi|157426896|ref|NP_439893.2| - zf-C3HC4
gi|21361539|ref|NP_057355.2| - zf-C3HC4
gi|395455059|ref|NP_001178253.2| - zf-C3HC4
gi|297139721|ref|NP_001171921.1| - zf-C3HC4
gi|20162564|ref|NP_619645.1| - zf-C3HC4
gi|14149702|ref|NP_056343.1| - zf-C3HC4
gi|157426898|ref|NP_006769.2| - zf-C3HC4
gi|338753391|ref|NP_001229712.1| - zf-C3HC4
gi|4508005|ref|NP_003440.1| - zf-C3HC4
gi|42516574|ref|NP_963921.1| - zf-C3HC4
gi|62865604|ref|NP_008959.3| - zf-C3HC4
gi|37655167|ref|NP_115698.3| - zf-C3HC4
gi|109240538|ref|NP_116062.2| - zf-C3HC4
gi|42516572|ref|NP_291027.3| - zf-C3HC4
gi|256225838|ref|NP_001010858.2| - zf-C3HC4
gi|54112420|ref|NP_733762.2| - zf-C3HC4
gi|5730009|ref|NP_006501.1| - zf-C3HC4
gi|222446607|ref|NP_689763.3| - zf-C3HC4
gi|338827618|ref|NP_001229755.1| - zf-C3HC4
gi|37588861|ref|NP_919340.1| - zf-C3HC4
gi|5032071|ref|NP_005776.1| - zf-C3HC4
gi|7662486|ref|NP_055716.1| - zf-C3HC4
gi|30425428|ref|NP_848597.1| - zf-C3HC4
gi|410172681|ref|XP_003960550.1| - zf-C3HC4
gi|22027630|ref|NP_665802.1| - zf-C3HC4
gi|4759254|ref|NP_004611.1| - zf-C3HC4
gi|34577087|ref|NP_899237.1| - zf-C3HC4
gi|6005864|ref|NP_009213.1| - zf-C3HC4
gi|37622899|ref|NP_060543.5| - zf-C3HC4
gi|30794216|ref|NP_112223.1| - zf-C3HC4
gi|34878852|ref|NP_908975.1| - zf-C3HC4
gi|7706039|ref|NP_057578.1| - zf-C3HC4
gi|8923898|ref|NP_061153.1| - zf-C3HC4
gi|37655165|ref|NP_115530.2| - zf-C3HC4
gi|94536782|ref|NP_741983.2| - zf-C3HC4
gi|226442736|ref|NP_001140156.1| - zf-C3HC4
gi|7706091|ref|NP_057645.1| - zf-C3HC4
gi|24025688|ref|NP_699202.1| - zf-C3HC4
gi|58761530|ref|NP_001011663.1| - zf-C3HC4
gi|377520133|ref|NP_001243687.1| - zf-C3HC4
gi|34878844|ref|NP_908974.1| - zf-C3HC4
gi|34878821|ref|NP_149047.2| - zf-C3HC4
gi|21071001|ref|NP_001135.3| - zf-C3HC4
gi|37675277|ref|NP_932351.1| - zf-C3HC4
gi|34878836|ref|NP_908973.1| - zf-C3HC4
gi|201862060|ref|NP_077019.2| - zf-C3HC4
gi|300797215|ref|NP_001180210.1| - zf-C3HC4
gi|63025220|ref|NP_001017981.1| - zf-C3HC4
gi|16445412|ref|NP_434698.1| - zf-C3HC4
gi|47132521|ref|NP_005789.2| - zf-C3HC4
gi|47132524|ref|NP_998755.1| - zf-C3HC4
gi|55953112|ref|NP_001007279.1| - zf-C3HC4
gi|33300663|ref|NP_115749.2| - zf-C3HC4
gi|375065846|ref|NP_001243478.1| - zf-C3HC4
gi|380036033|ref|NP_001244030.1| - zf-C3HC4
gi|194248081|ref|NP_001123539.1| - zf-C3HC4
gi|19924163|ref|NP_115977.2| - zf-C3HC4
gi|194248079|ref|NP_056086.2| - zf-C3HC4
gi|150170725|ref|NP_859061.3| - zf-C3HC4
gi|30023818|ref|NP_835226.1| - zf-C3HC4
gi|38045931|ref|NP_079063.2| - zf-C3HC4
gi|197245450|ref|NP_001127809.1| - zf-C3HC4
gi|6857791|ref|NP_009150.1| - zf-C3HC4
gi|71143112|ref|NP_060594.3| - zf-C3HC4
gi|5032243|ref|NP_005655.1| - zf-C3HC4
gi|56711322|ref|NP_060233.3| - zf-C3HC4
gi|27436925|ref|NP_115807.1| - zf-C3HC4
gi|27436927|ref|NP_757385.1| - zf-C3HC4
gi|112421127|ref|NP_056246.3| - zf-C3HC4
gi|197245452|ref|NP_001127810.1| - zf-C3HC4
gi|27734873|ref|NP_775828.1| - zf-C3HC4
gi|22027622|ref|NP_004286.2| - zf-C3HC4
gi|157502227|ref|NP_001098992.1| - zf-C3HC4
gi|169203034|ref|XP_001713733.1| - zf-C3HC4
gi|331028815|ref|NP_001193556.1| - zf-C3HC4
gi|58331204|ref|NP_065775.1| - zf-C3HC4
gi|410170272|ref|XP_003961010.1| - zf-C3HC4
gi|153791514|ref|NP_001093149.1| - zf-C3HC4
gi|153792582|ref|NP_036342.2| - zf-C3HC4
gi|331028808|ref|NP_001193554.1| - zf-C3HC4
gi|209529683|ref|NP_001129297.1| - zf-C3HC4
gi|58331195|ref|NP_056251.2| - zf-C3HC4
gi|29788758|ref|NP_060904.2| - zf-C3HC4
gi|78482627|ref|NP_115935.3| - zf-C3HC4
gi|57165361|ref|NP_689683.2| - zf-C3HC4
gi|78482626|ref|NP_912730.2| - zf-C3HC4
gi|4505715|ref|NP_002608.1| - zf-C3HC4
gi|158186614|ref|NP_001103373.1| - zf-C3HC4
gi|375298678|ref|NP_001243529.1| - zf-C3HC4
gi|24797089|ref|NP_722540.1| - zf-C3HC4
gi|153791360|ref|NP_001013756.2| - zf-C3HC4
gi|375298676|ref|NP_001243528.1| - zf-C3HC4
gi|375298680|ref|NP_001243530.1| - zf-C3HC4
gi|30520320|ref|NP_849163.1| - zf-C3HC4
gi|47174859|ref|NP_079334.3| - zf-C3HC4
gi|270265876|ref|NP_001008275.2| - zf-C3HC4
gi|209862805|ref|NP_116070.2| - zf-C3HC4
gi|49640009|ref|NP_003307.3| - zf-C3HC4
gi|49640011|ref|NP_001001894.1| - zf-C3HC4
gi|223468620|ref|NP_038474.2| - zf-C3HC4
gi|221139764|ref|NP_065952.2| - zf-C3HC4
gi|331028811|ref|NP_001193555.1| - zf-C3HC4
gi|150010572|ref|NP_001092759.1| - zf-C3HC4
gi|284447287|ref|NP_775918.2| - zf-C3HC4
gi|34452681|ref|NP_055683.3| - zf-C3HC4
gi|149193331|ref|NP_150232.2| - zf-C3HC4
gi|148528975|ref|NP_940863.3| - zf-C3HC4
gi|109134327|ref|NP_057209.3| - zf-C3HC4
gi|37588873|ref|NP_919445.1| - zf-C3HC4
gi|37577177|ref|NP_919309.1| - zf-C3HC4
gi|37577181|ref|NP_919311.1| - zf-C3HC4
gi|37577185|ref|NP_919313.1| - zf-C3HC4
gi|37577179|ref|NP_919310.1| - zf-C3HC4
gi|21314654|ref|NP_009149.2| - zf-C3HC4
gi|31377566|ref|NP_689830.2| - zf-C3HC4
gi|37577175|ref|NP_073618.3| - zf-C3HC4
gi|32454737|ref|NP_150594.2| - zf-C3HC4
gi|32454739|ref|NP_006449.2| - zf-C3HC4
gi|351721563|ref|NP_001234935.1| - zf-C3HC4
gi|297139767|ref|NP_739575.2| - zf-C3HC4
gi|87241872|ref|NP_777563.2| - zf-C3HC4
gi|37588871|ref|NP_078815.3| - zf-C3HC4
gi|223468622|ref|NP_001138597.1| - zf-C3HC4
gi|256818821|ref|NP_064550.3| - zf-C3HC4
gi|37622894|ref|NP_919442.1| - zf-C3HC4
gi|121114290|ref|NP_001073336.1| - zf-C3HC4
gi|289063466|ref|NP_001165557.1| - zf-C3HC4
gi|289063469|ref|NP_001165558.1| - zf-C3HC4
gi|4506343|ref|NP_000309.1| - zf-C3HC4
gi|148839382|ref|NP_001092108.1| - zf-C3HC4
gi|297206763|ref|NP_079512.2| - zf-C3HC4
gi|165932346|ref|NP_001107033.1| - zf-C3HC4
gi|327412333|ref|NP_001192181.1| - zf-C3HC4
gi|4557841|ref|NP_000439.1| - zf-C3HC4
gi|395455083|ref|NP_001257458.1| - zf-C3HC4
gi|37595553|ref|NP_060080.6| - zf-C3HC4
gi|395455081|ref|NP_001257457.1| - zf-C3HC4
gi|395455085|ref|NP_001257459.1| - zf-C3HC4
gi|21361493|ref|NP_057506.2| - zf-C3HC4
gi|223890259|ref|NP_438112.2| - zf-C3HC4
gi|21071052|ref|NP_003062.2| - zf-C3HC4
gi|21071054|ref|NP_620636.1| - zf-C3HC4
gi|22027612|ref|NP_066961.2| - zf-C3HC4
gi|223890257|ref|NP_036348.2| - zf-C3HC4
gi|16519559|ref|NP_443210.1| - zf-C3HC4
gi|34452684|ref|NP_057204.2| - zf-C3HC4
gi|34452686|ref|NP_899196.1| - zf-C3HC4
gi|21040269|ref|NP_631914.1| - zf-C3HC4
gi|300797197|ref|NP_001180209.1| - zf-C3HC4
gi|410171287|ref|XP_003960214.1| - zf-C3HC4
gi|150378447|ref|NP_115549.2| - zf-C3HC4
gi|148237498|ref|NP_055992.1| - zf-C3HC4
gi|20270353|ref|NP_620155.1| - zf-C3HC4
gi|300797175|ref|NP_001180208.1| - zf-C3HC4
gi|256600212|ref|NP_001157936.1| - zf-C3HC4
gi|332801080|ref|NP_001193927.1| - zf-C3HC4
gi|300797153|ref|NP_001180207.1| - zf-C3HC4
gi|190341104|ref|NP_055978.4| - zf-C3HC4
gi|57529737|ref|NP_055824.1| - zf-C3HC4
gi|187607085|ref|NP_001119800.1| - zf-C3HC4
gi|300797111|ref|NP_150631.1| - zf-C3HC4
gi|21539663|ref|NP_071763.2| - zf-C3HC4
gi|148833499|ref|NP_001092094.1| - zf-C3HC4
gi|15451852|ref|NP_150632.1| - zf-C3HC4
gi|300797132|ref|NP_001180206.1| - zf-C3HC4
gi|4557753|ref|NP_000372.1| - zf-C3HC4
gi|5454014|ref|NP_006346.1| - zf-C3HC4
gi|305377072|ref|NP_001182163.1| - zf-C3HC4
gi|9966829|ref|NP_065091.1| - zf-C3HC4
gi|33859668|ref|NP_055270.1| - zf-C3HC4
gi|410171285|ref|XP_003960213.1| - zf-C3HC4
gi|7662244|ref|NP_055463.1| - zf-C3HC4
gi|74048537|ref|NP_001027568.1| - zf-C3HC4
gi|19923717|ref|NP_612144.1| - zf-C3HC4
gi|34305293|ref|NP_898864.1| - zf-C3HC4
gi|34305295|ref|NP_898865.1| - zf-C3HC4
gi|5174653|ref|NP_005968.1| - zf-C3HC4
gi|41281725|ref|NP_660095.1| - zf-C3HC4
gi|7657520|ref|NP_055187.1| - zf-C3HC4
gi|313661397|ref|NP_001186312.1| - zf-C3HC4
gi|313661395|ref|NP_001186311.1| - zf-C3HC4
gi|313661393|ref|NP_001186310.1| - zf-C3HC4
gi|21389515|ref|NP_653327.1| - zf-C3HC4
gi|313661390|ref|NP_001186309.1| - zf-C3HC4
gi|195927030|ref|NP_001124324.1| - zf-C3HC4
gi|157412255|ref|NP_055634.3| - zf-C3HC4
gi|333440442|ref|NP_001193963.1| - zf-C3HC4
gi|40807469|ref|NP_005870.2| - zf-C3HC4
gi|195927027|ref|NP_036248.3| - zf-C3HC4
gi|333440440|ref|NP_001193962.1| - zf-C3HC4
gi|7662230|ref|NP_055586.1| - zf-C3HC4
gi|312147324|ref|NP_001185880.1| - zf-C3HC4
gi|5031825|ref|NP_005658.1| - zf-C3HC4
gi|62865606|ref|NP_061170.2| - zf-C3HC4
gi|239048909|ref|NP_001154819.1| - zf-C3HC4
gi|264681488|ref|NP_009079.2| - zf-C3HC4
gi|33636758|ref|NP_112225.2| - zf-C3HC4
gi|338827716|ref|NP_001229773.1| - zf-C3HC4
gi|338827720|ref|NP_001229774.1| - zf-C3HC4
gi|338827722|ref|NP_001229775.1| - zf-C3HC4
gi|338827740|ref|NP_001229781.1| - zf-C3HC4
gi|338827729|ref|NP_001229778.1| - zf-C3HC4
gi|338827731|ref|NP_001229779.1| - zf-C3HC4
gi|338827733|ref|NP_001229780.1| - zf-C3HC4
gi|239048907|ref|NP_060693.2| - zf-C3HC4
gi|11321603|ref|NP_004610.1| - zf-C3HC4
gi|22027627|ref|NP_665702.1| - zf-C3HC4
gi|77404348|ref|NP_001029082.1| - zf-C3HC4
gi|239048905|ref|NP_001154818.1| - zf-C3HC4
gi|239048862|ref|NP_001154817.1| - zf-C3HC4
gi|239048792|ref|NP_001154816.1| - zf-C3HC4
gi|304376280|ref|NP_001182064.1| - zf-C3HC4
gi|257196172|ref|NP_001158067.1| - zf-C3HC4
gi|45594312|ref|NP_115647.2| - zf-C3HC4
gi|134288906|ref|NP_001004342.3| - zf-C3HC4
gi|225903455|ref|NP_001139634.1| - zf-C3HC4
gi|148229134|ref|NP_057710.3| - zf-C3HC4
gi|224548923|ref|NP_001139107.1| - zf-C3HC4
gi|224548921|ref|NP_079464.2| - zf-C3HC4
gi|32880199|ref|NP_054879.3| - zf-C3HC4
gi|210147600|ref|NP_001129958.1| - zf-C3HC4
gi|256542275|ref|NP_001157869.1| - zf-C3HC4
gi|34878777|ref|NP_062538.5| - zf-C3HC4
gi|58331197|ref|NP_001008925.1| - zf-C3HC4
gi|30578416|ref|NP_849192.1| - zf-C3HC4
gi|156564386|ref|NP_001096066.1| - zf-C3HC4
gi|147902746|ref|NP_001087194.1| - zf-C3HC4
gi|188497705|ref|NP_006759.3| - zf-C3HC4
gi|24308115|ref|NP_056464.1| - zf-C3HC4
gi|298160964|ref|NP_001177157.1| - zf-C3HC4
gi|156564380|ref|NP_065943.2| - zf-C3HC4
gi|156564382|ref|NP_001096064.1| - zf-C3HC4
gi|156564384|ref|NP_001096065.1| - zf-C3HC4
gi|88759348|ref|NP_078822.3| - zf-C3HC4
gi|366039979|ref|NP_001243000.1| - zf-C3HC4
gi|47716512|ref|NP_115622.2| - zf-C3HC4
gi|124487387|ref|NP_997279.2| - zf-C3HC4
gi|41352718|ref|NP_004407.2| - zf-C3HC4
gi|319004144|ref|NP_001188299.1| - zf-C3HC4
gi|5902158|ref|NP_008909.1| - zf-C3HC4
gi|27734859|ref|NP_775933.1| - zf-C3HC4
gi|73695473|ref|NP_742068.1| - zf-C3HC4
gi|117676384|ref|NP_004710.2| - zf-C3HC4
gi|331028829|ref|NP_001193560.1| - zf-C3HC4
gi|17978477|ref|NP_068375.3| - zf-C3HC4
gi|116734706|ref|NP_001070865.1| - zf-C3HC4
gi|116734704|ref|NP_892017.2| - zf-C3HC4
gi|188219577|ref|NP_699172.2| - zf-C3HC4
gi|71043932|ref|NP_872327.2| - zf-C3HC4
gi|22749455|ref|NP_689950.1| - zf-C3HC4
gi|259013541|ref|NP_001158504.1| - zf-C3HC4
gi|259013543|ref|NP_001158505.1| - zf-C3HC4
gi|259013545|ref|NP_001158506.1| - zf-C3HC4
gi|295789085|ref|NP_001171434.1| - zf-C3HC4
gi|22749189|ref|NP_689790.1| - zf-C3HC4
gi|27436873|ref|NP_775105.1| - zf-C3HC4
gi|289547541|ref|NP_001036148.2| - zf-C3HC4
gi|209180481|ref|NP_079090.2| - zf-C3HC4
gi|188219579|ref|NP_001120833.1| - zf-C3HC4
gi|187761373|ref|NP_005735.2| - zf-C3HC4
gi|21536421|ref|NP_647478.1| - zf-C3HC4
gi|11545910|ref|NP_071444.1| - zf-C3HC4
gi|21361732|ref|NP_060790.2| - zf-C3HC4
gi|227116306|ref|NP_001153017.1| - zf-C3HC4
gi|227116308|ref|NP_001153018.1| - zf-C3HC4
gi|7657508|ref|NP_055063.1| - zf-C3HC4
gi|341915860|ref|XP_003403526.1| - zf-C3HC4
gi|410173609|ref|XP_003960825.1| - zf-C3HC4
gi|410170270|ref|XP_003961009.1| - zf-C3HC4
gi|222446629|ref|NP_001138486.1| - zf-C3HC4
gi|4505225|ref|NP_002422.1| - zf-C3HC4
gi|37588869|ref|NP_071347.2| - zf-C3HC4
gi|23312364|ref|NP_690856.1| - zf-C3HC4
gi|46397375|ref|NP_060620.2| - zf-C3HC4
gi|5453557|ref|NP_006312.1| - zf-C3HC4
gi|15208643|ref|NP_150231.1| - zf-C3HC4
gi|15208641|ref|NP_150230.1| - zf-C3HC4
gi|165905613|ref|NP_976049.3| - zf-C3HC4
gi|4502197|ref|NP_001647.1| - zf-C3HC4
gi|291621664|ref|NP_001167589.1| - zf-C3HC4
gi|84993742|ref|NP_001034200.1| - zf-C3HC4
gi|313661483|ref|NP_001186356.1| - zf-C3HC4
gi|33457336|ref|NP_078772.1| - zf-C3HC4
gi|22027620|ref|NP_663778.1| - zf-C3HC4
gi|22027616|ref|NP_003291.2| - zf-C3HC4
gi|22027618|ref|NP_663777.1| - zf-C3HC4
gi|5032179|ref|NP_005753.1| - zf-C3HC4
gi|153252110|ref|NP_659488.2| - zf-C3HC4
gi|47419909|ref|NP_003843.3| - zf-C3HC4
gi|47419911|ref|NP_056989.2| - zf-C3HC4
gi|9506663|ref|NP_061935.1| - zf-C3HC4
gi|35493782|ref|NP_056250.3| - zf-C3HC4
gi|35493801|ref|NP_904355.1| - zf-C3HC4
gi|149408130|ref|NP_066306.2| - zf-C3HC4
gi|23821044|ref|NP_667339.1| - zf-C3HC4
gi|74027251|ref|NP_148980.2| - zf-C3HC4
gi|115430235|ref|NP_001041666.1| - zf-C3HC4
gi|74027249|ref|NP_056990.3| - zf-C3HC4
gi|156105699|ref|NP_061323.2| - zf-C3HC4
gi|115430233|ref|NP_037414.3| - zf-C3HC4
gi|14150005|ref|NP_115644.1| - zf-C3HC4
gi|156105697|ref|NP_001094058.1| - zf-C3HC4
gi|148596953|ref|NP_061877.1| - zf-C3HC4
gi|15451765|ref|NP_150242.1| - zf-C3HC4
gi|40255283|ref|NP_940988.2| - zf-C3HC4
gi|40806196|ref|NP_955447.1| - zf-C3HC4
gi|38045934|ref|NP_937761.1| - zf-C3HC4
gi|7662344|ref|NP_055763.1| - zf-C3HC4
gi|38045928|ref|NP_116034.2| - zf-C3HC4
gi|34878787|ref|NP_071898.2| - zf-C3HC4
gi|119220603|ref|NP_112587.2| - zf-C3HC4
gi|15619013|ref|NP_005046.2| - zf-C3HC4
gi|4505721|ref|NP_000277.1| - zf-C3HC4
gi|231573214|ref|NP_056380.2| - zf-C3HC4
gi|148728184|ref|NP_006596.2| - zf-C3HC4
gi|397139350|ref|XP_003846303.1| - zf-C3HC4
gi|410172496|ref|XP_003960508.1| - zf-C3HC4
gi|397138536|ref|XP_003846767.1| - zf-C3HC4
gi|227116303|ref|NP_001091997.2| - zf-C3HC4
gi|160948610|ref|NP_742067.3| - zf-C3HC4
gi|34577096|ref|NP_899645.1| - zf-C3HC4
gi|56550059|ref|NP_001008226.1| - zf-C3HC4
gi|300069013|ref|NP_001177777.1| - zf-C3HC4
gi|56550057|ref|NP_037448.2| - zf-C3HC4
gi|300069011|ref|NP_001177776.1| - zf-C3HC4
gi|94721324|ref|NP_659547.2| - zf-C3HC4
gi|300069015|ref|NP_001177778.1| - zf-C3HC4
gi|300069017|ref|NP_001177779.1| - zf-C3HC4
gi|157266328|ref|NP_000456.2| - zf-C3HC4
gi|27734761|ref|NP_775956.1| - zf-C3HC4
gi|116235451|ref|NP_997226.2| - zf-C3HC4
gi|116235456|ref|NP_001070707.1| - zf-C3HC4
gi|7657522|ref|NP_055060.1| - zf-C3HC4
gi|33620716|ref|NP_061173.1| - zf-C3HC4
gi|33620769|ref|NP_008841.2| - zf-C3HC4
gi|116256451|ref|NP_694587.3| - zf-C3HC4
gi|310110566|ref|XP_003119614.1| - zf-C3HC4
gi|310123078|ref|XP_003118966.1| - zf-C3HC4
gi|410172923|ref|XP_003960596.1| - zf-C3HC4
gi|40255016|ref|NP_612405.2| - zf-C3HC4
gi|53729334|ref|NP_001005416.1| - zf-C3HC4
gi|57863275|ref|NP_056118.2| - zf-C3HC4
gi|57863277|ref|NP_001009921.1| - zf-C3HC4
gi|37059810|ref|NP_919420.1| - zf-C3HC4
gi|7706637|ref|NP_057250.1| - zf-C3HC4
gi|196259799|ref|NP_001124506.1| - zf-C3HC4
gi|30425370|ref|NP_848545.1| - zf-C3HC4
gi|284795357|ref|NP_001165286.1| - zf-C3HC4
gi|8923613|ref|NP_060393.1| - RINGv
gi|261823980|ref|NP_001159845.1| - RINGv
gi|50539410|ref|NP_659458.2| - RINGv
gi|50539412|ref|NP_001002265.1| - RINGv
gi|50539414|ref|NP_001002266.1| - RINGv
gi|12383066|ref|NP_073737.1| - RINGv
gi|30425370|ref|NP_848545.1| - RINGv
gi|397787551|ref|NP_001257589.1| - RINGv
gi|33589846|ref|NP_005876.2| - RINGv
gi|8923415|ref|NP_060294.1| - RINGv
i|53729334|ref|NP_001005416.1| - RINGv
gi|53729330|ref|NP_057580.3| - RINGv
gi|53729332|ref|NP_001005415.1| - RINGv
gi|156523244|ref|NP_001096032.1| - RINGv
gi|154937340|ref|NP_689811.2| - RINGv
i|154937342|ref|NP_001094345.1| - RINGv
gi|40255016|ref|NP_612405.2| - RINGv
gi|57977325|ref|NP_065865.1| - RINGv
gi|7706039|ref|NP_057578.1| - RINGv
gi|231573214|ref|NP_056380.2| - RINGv
gi|14149702|ref|NP_056343.1| - RINGv
i|14150005|ref|NP_115644.1| - RINGv
gi|23821044|ref|NP_667339.1| - RINGv
gi|37675277|ref|NP_932351.1| - RINGv
gi|197245450|ref|NP_001127809.1| - RINGv
gi|6857791|ref|NP_009150.1| - RINGv
i|377520133|ref|NP_001243687.1| - RINGv
gi|7662486|ref|NP_055716.1| - RINGv
gi|116235451|ref|NP_997226.2| - RINGv
gi|116235456|ref|NP_001070707.1| - RINGv
gi|197245452|ref|NP_001127810.1| - RINGv
gi|37577177|ref|NP_919309.1| - RINGv
gi|37577181|ref|NP_919311.1| - RINGv
gi|37577185|ref|NP_919313.1| - RINGv
gi|57165361|ref|NP_689683.2| - RINGv
gi|37577179|ref|NP_919310.1| - RINGv
gi|37577175|ref|NP_073618.3| - RINGv
gi|40807469|ref|NP_005870.2| - RINGv
gi|7657520|ref|NP_055187.1| - RINGv
gi|27436925|ref|NP_115807.1| - RINGv
gi|27436927|ref|NP_757385.1| - RINGv
gi|34577087|ref|NP_899237.1| - RINGv
gi|6005864|ref|NP_009213.1| - RINGv
gi|18777675|ref|NP_057560.8| - zf-Apc11
gi|50409750|ref|NP_001002249.1| - zf-Apc11
gi|50409781|ref|NP_001002247.1| - zf-Apc11
gi|50409789|ref|NP_001002248.1| - zf-Apc11
gi|50409796|ref|NP_001002245.1| - zf-Apc11
gi|50409804|ref|NP_001002246.1| - zf-Apc11
gi|7657508|ref|NP_055063.1| - zf-Apc11
gi|7657522|ref|NP_055060.1| - zf-Apc11
gi|50409810|ref|NP_001002244.1| - zf-Apc11
gi|319004144|ref|NP_001188299.1| - zf-Apc11
gi|13569903|ref|NP_112198.1| - zf-Apc11
gi|297139739|ref|NP_001171925.1| - zf-Apc11
gi|297139741|ref|NP_001171926.1| - zf-Apc11
gi|7706039|ref|NP_057578.1| - zf-Apc11
gi|21071001|ref|NP_001135.3| - zf-Apc11
gi|34305293|ref|NP_898864.1| - zf-Apc11
gi|34305295|ref|NP_898865.1| - zf-Apc11
gi|5174653|ref|NP_005968.1| - zf-Apc11
gi|34452684|ref|NP_057204.2| - zf-Apc11
gi|34452686|ref|NP_899196.1| - zf-Apc11
gi|34304333|ref|NP_899060.1| - zf-Apc11
gi|410171287|ref|XP_003960214.1| - zf-Apc11
gi|231573214|ref|NP_056380.2| - zf-Apc11
gi|31542783|ref|NP_689480.2| - zf-Apc11
gi|37622894|ref|NP_919442.1| - zf-Apc11
gi|197245450|ref|NP_001127809.1| - zf-Apc11
gi|6857791|ref|NP_009150.1| - zf-Apc11
gi|5032243|ref|NP_005655.1| - zf-Apc11
gi|197245452|ref|NP_001127810.1| - zf-Apc11
gi|40807469|ref|NP_005870.2| - zf-Apc11
gi|21314654|ref|NP_009149.2| - zf-Apc11
gi|7662486|ref|NP_055716.1| - zf-Apc11
gi|153791360|ref|NP_001013756.2| - zf-Apc11
gi|5902054|ref|NP_008844.1| - zf-Apc11
gi|237681125|ref|NP_009230.2| - zf-Apc11
gi|38045931|ref|NP_079063.2| - zf-Apc11
gi|25777698|ref|NP_742013.1| - zf-Apc11
gi|312283723|ref|NP_001186048.1| - zf-Apc11
gi|223468620|ref|NP_038474.2| - zf-Apc11
gi|338827618|ref|NP_001229755.1| - zf-Apc11
gi|37588861|ref|NP_919340.1| - zf-Apc11
gi|5032071|ref|NP_005776.1| - zf-Apc11
gi|25777696|ref|NP_067076.2| - zf-Apc11
gi|237681123|ref|NP_009229.2| - zf-Apc11
gi|150170725|ref|NP_859061.3| - zf-Apc11
gi|33859668|ref|NP_055270.1| - zf-Apc11
gi|410171285|ref|XP_003960213.1| - zf-Apc11
gi|37577179|ref|NP_919310.1| - zf-Apc11
gi|21071052|ref|NP_003062.2| - zf-Apc11
gi|21071054|ref|NP_620636.1| - zf-Apc11
gi|37577175|ref|NP_073618.3| - zf-Apc11
gi|188497705|ref|NP_006759.3| - zf-Apc11
gi|87241872|ref|NP_777563.2| - zf-Apc11
gi|6552299|ref|NP_009225.1| - zf-Apc11
gi|237681119|ref|NP_009231.2| - zf-Apc11
gi|14149702|ref|NP_056343.1| - zf-Apc11
gi|37577177|ref|NP_919309.1| - zf-Apc11
gi|37577181|ref|NP_919311.1| - zf-Apc11
gi|37577185|ref|NP_919313.1| - zf-Apc11
gi|37675277|ref|NP_932351.1| - zf-Apc11
gi|34577087|ref|NP_899237.1| - zf-Apc11
gi|6005864|ref|NP_009213.1| - zf-Apc11
gi|307344673|ref|NP_001182551.1| - zf-Apc11
gi|157412255|ref|NP_055634.3| - zf-Apc11
gi|313661397|ref|NP_001186312.1| - zf-Apc11
gi|40805104|ref|NP_005793.2| - zf-Apc11
gi|4504867|ref|NP_003949.1| - zf-Apc11
gi|313661395|ref|NP_001186311.1| - zf-Apc11
gi|313661393|ref|NP_001186310.1| - zf-Apc11
gi|21389515|ref|NP_653327.1| - zf-Apc11
gi|377520133|ref|NP_001243687.1| - zf-Apc11
gi|313661390|ref|NP_001186309.1| - zf-Apc11
gi|30425428|ref|NP_848597.1| - zf-Apc11
gi|32454737|ref|NP_150594.2| - zf-Apc11
gi|32454739|ref|NP_006449.2| - zf-Apc11
gi|351721563|ref|NP_001234935.1| - zf-Apc11
gi|312147324|ref|NP_001185880.1| - zf-Apc11
gi|5031825|ref|NP_005658.1| - zf-Apc11
gi|7662244|ref|NP_055463.1| - zf-Apc11
gi|223468622|ref|NP_001138597.1| - zf-Apc11
gi|148237498|ref|NP_055992.1| - zf-Apc11
gi|194248079|ref|NP_056086.2| - zf-Apc11
gi|194248081|ref|NP_001123539.1| - zf-Apc11
gi|156564380|ref|NP_065943.2| - zf-Apc11
gi|156564382|ref|NP_001096064.1| - zf-Apc11
gi|156564384|ref|NP_001096065.1| - zf-Apc11
gi|58331204|ref|NP_065775.1| - zf-Apc11
gi|37588871|ref|NP_078815.3| - zf-Apc11
gi|27734859|ref|NP_775933.1| - zf-Apc11
gi|7706091|ref|NP_057645.1| - zf-Apc11
gi|21361732|ref|NP_060790.2| - zf-Apc11
gi|57165361|ref|NP_689683.2| - zf-Apc11
gi|260763926|ref|NP_001159590.1| - zf-Apc11
gi|70608080|ref|NP_001002009.1| - zf-Apc11
gi|70608211|ref|NP_057573.2| - zf-Apc11
gi|17978485|ref|NP_065908.1| - zf-Apc11
gi|70608082|ref|NP_001002010.1| - zf-Apc11
gi|29788758|ref|NP_060904.2| - zf-Apc11
gi|395455083|ref|NP_001257458.1| - zf-Apc11
gi|37595553|ref|NP_060080.6| - zf-Apc11
gi|395455081|ref|NP_001257457.1| - zf-Apc11
gi|14670392|ref|NP_115784.1| - zf-Apc11
gi|217035095|ref|NP_060677.2| - zf-Apc11
gi|30520320|ref|NP_849163.1| - zf-Apc11
gi|37588873|ref|NP_919445.1| - zf-Apc11
gi|21539663|ref|NP_071763.2| - zf-Apc11
gi|201862060|ref|NP_077019.2| - zf-Apc11
gi|117676384|ref|NP_004710.2| - zf-Apc11
gi|41352718|ref|NP_004407.2| - zf-Apc11
gi|34452681|ref|NP_055683.3| - zf-Apc11
gi|27436925|ref|NP_115807.1| - zf-Apc11
gi|27436927|ref|NP_757385.1| - zf-Apc11
gi|150378447|ref|NP_115549.2| - zf-Apc11
gi|109240538|ref|NP_116062.2| - zf-Apc11
gi|332801080|ref|NP_001193927.1| - zf-Apc11
gi|156564386|ref|NP_001096066.1| - zf-Apc11
gi|74048537|ref|NP_001027568.1| - zf-Apc11
gi|41281725|ref|NP_660095.1| - zf-Apc11
gi|205830432|ref|NP_004638.2| - zf-Apc11
gi|56711322|ref|NP_060233.3| - zf-Apc11
gi|297139777|ref|NP_001171938.1| - zf-Apc11
gi|4506561|ref|NP_002929.1| - zf-Apc11
gi|284447287|ref|NP_775918.2| - zf-Apc11
gi|153252110|ref|NP_659488.2| - zf-Apc11
gi|33589846|ref|NP_005876.2| - zf-Apc11
gi|397787551|ref|NP_001257589.1| - zf-Apc11
gi|71143112|ref|NP_060594.3| - zf-Apc11
gi|4505715|ref|NP_002608.1| - zf-Apc11
gi|27597061|ref|NP_056070.1| - zf-Apc11
gi|24797089|ref|NP_722540.1| - zf-Apc11
gi|6005964|ref|NP_009075.1| - zf-Apc11
gi|237858650|ref|NP_001153695.1| - zf-Apc11
gi|237858654|ref|NP_112216.3| - zf-Apc11
gi|158186614|ref|NP_001103373.1| - zf-Apc11
gi|49472819|ref|NP_060532.2| - zf-Apc11
gi|167860138|ref|NP_001108108.1| - zf-Apc11
gi|28557677|ref|NP_115834.1| - zf-Apc11
gi|62865858|ref|NP_001015877.1| - zf-Apc11
gi|17978477|ref|NP_068375.3| - zf-Apc11
gi|153945765|ref|NP_005912.1| - zf-Apc11
gi|21040269|ref|NP_631914.1| - zf-Apc11
gi|237858658|ref|NP_001153697.1| - zf-Apc11
gi|63025220|ref|NP_001017981.1| - zf-Apc11
gi|15208660|ref|NP_003132.2| - zf-Apc11
gi|6005747|ref|NP_009143.1| - zf-Apc11
gi|226442736|ref|NP_001140156.1| - zf-Apc11
gi|193788722|ref|NP_057491.2| - Rtf2
gi|401709927|ref|NP_001257889.1| - Rtf2
gi|7705716|ref|NP_057037.1| - Rtf2
gi|22547212|ref|NP_680480.1| - Rtf2
gi|7657473|ref|NP_055152.1| - Rtf2
gi|22547215|ref|NP_680481.1| - Rtf2
gi|297139777|ref|NP_001171938.1| - Rtf2
gi|4506561|ref|NP_002929.1| - Rtf2
gi|71143112|ref|NP_060594.3| - Rtf2
gi|27734761|ref|NP_775956.1| - Rtf2
gi|21362098|ref|NP_073599.2| - Rtf2
gi|338753391|ref|NP_001229712.1| - Rtf2
gi|4508005|ref|NP_003440.1| - Rtf2
gi|31542783|ref|NP_689480.2| - Rtf2
gi|5902054|ref|NP_008844.1| - Rtf2
gi|56550059|ref|NP_001008226.1| - Rtf2
gi|300069013|ref|NP_001177777.1| - Rtf2
gi|56550057|ref|NP_037448.2| - Rtf2
gi|223890199|ref|NP_005444.4| - Rtf2
gi|223890203|ref|NP_001138810.1| - Rtf2
gi|300069011|ref|NP_001177776.1| - Rtf2
gi|300069015|ref|NP_001177778.1| - Rtf2
gi|300069017|ref|NP_001177779.1| - Rtf2
gi|315434204|ref|NP_001186776.1| - HECT
gi|31317290|ref|NP_851994.1| - HECT
gi|31317292|ref|NP_065162.1| - HECT
gi|12232397|ref|NP_073576.1| - HECT
gi|40806211|ref|NP_955456.1| - HECT
gi|394581981|ref|NP_001257382.1| - HECT
gi|394581983|ref|NP_001257383.1| - HECT
gi|40806207|ref|NP_008945.2| - HECT
gi|222352092|ref|NP_001138442.1| - HECT
gi|222352094|ref|NP_001138443.1| - HECT
gi|222352082|ref|NP_001138437.1| - HECT
gi|222352084|ref|NP_001138438.1| - HECT
gi|222352183|ref|NP_001138436.1| - HECT
gi|345478677|ref|NP_001230889.1| - HECT
gi|222352090|ref|NP_001138441.1| - HECT
gi|21361472|ref|NP_056092.2| - HECT
gi|222352088|ref|NP_001138440.1| - HECT
gi|222352086|ref|NP_001138439.1| - HECT
gi|114520609|ref|NP_006145.2| - HECT
gi|114520607|ref|NP_940682.2| - HECT
gi|380420338|ref|NP_001244067.1| - HECT
gi|27477109|ref|NP_113671.3| - HECT
gi|380420335|ref|NP_001244066.1| - HECT
gi|61676188|ref|NP_113584.3| - HECT
gi|10863903|ref|NP_004229.1| - HECT
gi|13654239|ref|NP_008944.1| - HECT
gi|19718762|ref|NP_570853.1| - HECT
gi|19718764|ref|NP_570854.1| - HECT
gi|19718766|ref|NP_000453.2| - HECT
gi|94536811|ref|NP_055867.3| - HECT
gi|55741473|ref|NP_065811.1| - HECT
gi|116875852|ref|NP_065822.2| - HECT
gi|35493952|ref|NP_904324.1| - HECT
gi|35493959|ref|NP_569733.2| - HECT
gi|187960100|ref|NP_055486.2| - HECT
gi|37620181|ref|NP_056416.2| - HECT
gi|63025188|ref|NP_071362.1| - HECT
gi|190341084|ref|NP_877497.2| - HECT
gi|7657152|ref|NP_055421.1| - HECT
gi|118498337|ref|NP_056197.2| - HECT
gi|87116668|ref|NP_001034568.1| - HECT
gi|61563742|ref|NP_060382.3| - HECT
gi|259089405|ref|NP_001158608.1| - HECT
gi|126131099|ref|NP_003913.3| - HECT
gi|110825982|ref|NP_057407.2| - HECT
gi|32307161|ref|NP_003583.2| - Cullin
gi|4503165|ref|NP_003581.1| - Cullin
gi|380714665|ref|NP_001244127.1| - Cullin
gi|19482174|ref|NP_003582.2| - Cullin
gi|311771637|ref|NP_001185706.1| - Cullin
gi|311771641|ref|NP_001185708.1| - Cullin
gi|311771639|ref|NP_001185707.1| - Cullin
gi|380714663|ref|NP_001244126.1| - Cullin
gi|121114302|ref|NP_001073341.1| - Cullin
gi|121114298|ref|NP_003579.3| - Cullin
gi|57165424|ref|NP_001008895.1| - Cullin
gi|11140811|ref|NP_003580.1| - Cullin
gi|40254446|ref|NP_003469.2| - Cullin
gi|41872646|ref|NP_055595.2| - Cullin
gi|270265835|ref|NP_001161842.1| - Cullin
gi|24307991|ref|NP_055904.1| - Cullin
gi|323362983|ref|NP_001191006.1| - U-box
gi|38327029|ref|NP_004779.2| - U-box
gi|56181387|ref|NP_005852.2| - U-box
gi|157739864|ref|NP_001099032.1| - U-box
gi|38327034|ref|NP_006039.2| - U-box
gi|40806196|ref|NP_955447.1| - U-box
gi|389886556|ref|NP_001254513.1| - U-box
gi|7662344|ref|NP_055763.1| - U-box
gi|189571681|ref|NP_689741.2| - U-box
gi|189571683|ref|NP_001121684.1| - U-box
gi|189571685|ref|NP_001121685.1| - U-box
gi|401709927|ref|NP_001257889.1| - U-box
gi|7705716|ref|NP_057037.1| - U-box
gi|7657381|ref|NP_055317.1| - U-box
gi|33620769|ref|NP_008841.2| - U-box
gi|33620716|ref|NP_061173.1| - U-box
gi|87241872|ref|NP_777563.2| - U-box
gi|51477690|ref|NP_001003819.1| - U-box
gi|27734761|ref|NP_775956.1| - U-box
gi|87080813|ref|NP_689484.3| - U-box
gi|30520327|ref|NP_849142.1| - F-box
gi|54112380|ref|NP_001005366.1| - F-box
gi|54112382|ref|NP_115979.3| - F-box
gi|8923179|ref|NP_060173.1| - F-box
gi|6912466|ref|NP_036436.1| - F-box
gi|83035136|ref|NP_079011.3| - F-box
gi|384551665|ref|NP_001245140.1| - F-box
gi|27312027|ref|NP_758954.1| - F-box
gi|157743247|ref|NP_001099043.1| - F-box
gi|254553390|ref|NP_001156971.1| - F-box
gi|15812196|ref|NP_277041.1| - F-box
gi|302129687|ref|NP_001180463.1| - F-box
gi|16306572|ref|NP_036293.1| - F-box
gi|254553388|ref|NP_036304.2| - F-box
gi|302129689|ref|NP_001180464.1| - F-box
gi|18643385|ref|NP_079183.4| - F-box
gi|22325388|ref|NP_680474.1| - F-box
gi|14249170|ref|NP_116026.1| - F-box
gi|16306580|ref|NP_036440.1| - F-box
gi|16306595|ref|NP_005974.2| - F-box
gi|157168349|ref|NP_001093254.2| - F-box
gi|111185922|ref|NP_777559.3| - F-box
gi|67003566|ref|NP_001019851.1| - F-box
gi|373938467|ref|NP_001243334.1| - F-box
gi|30795121|ref|NP_036306.1| - F-box
gi|16117779|ref|NP_060785.2| - F-box
gi|34878749|ref|NP_904319.1| - F-box
gi|34878753|ref|NP_904320.1| - F-box
gi|30795123|ref|NP_699179.2| - F-box
gi|34878735|ref|NP_149438.2| - F-box
gi|62388868|ref|NP_001014765.1| - F-box
gi|61743926|ref|NP_001013433.1| - F-box
gi|148922963|ref|NP_036291.2| - F-box
gi|16117781|ref|NP_361014.1| - F-box
gi|15834621|ref|NP_277019.1| - F-box
gi|284447314|ref|NP_001165184.1| - F-box
gi|219281831|ref|NP_001136430.1| - F-box
gi|15834619|ref|NP_036308.1| - F-box
gi|386268046|ref|NP_001245382.1| - F-box
gi|386268044|ref|NP_001245381.1| - F-box
gi|30795119|ref|NP_835363.1| - F-box
gi|30795117|ref|NP_116196.3| - F-box
gi|16306584|ref|NP_036290.1| - F-box
gi|8922188|ref|NP_060908.1| - F-box
gi|62955044|ref|NP_061867.1| - F-box
gi|15812188|ref|NP_208385.1| - F-box
gi|124244083|ref|NP_036298.2| - F-box
gi|296531375|ref|NP_001171835.1| - F-box
gi|4502477|ref|NP_003930.1| - F-box
gi|379030596|ref|NP_001243785.1| - F-box
gi|15812186|ref|NP_036307.2| - F-box
gi|16117783|ref|NP_378663.1| - F-box
gi|284447308|ref|NP_036289.3| - F-box
gi|42558258|ref|NP_976046.1| - F-box
gi|34577055|ref|NP_115521.3| - F-box
gi|229576894|ref|NP_001153399.1| - F-box
gi|48928050|ref|NP_036432.2| - F-box
gi|53692184|ref|NP_258442.2| - F-box
gi|22547146|ref|NP_060848.2| - F-box
gi|48928048|ref|NP_387449.2| - F-box
gi|48928046|ref|NP_387448.2| - F-box
gi|229576873|ref|NP_996985.2| - F-box
gi|15812201|ref|NP_258441.1| - F-box
gi|6912546|ref|NP_036479.1| - F-box
gi|118572588|ref|NP_001752.2| - F-box
gi|118150678|ref|NP_001071174.1| - F-box
gi|303523305|ref|NP_001181966.1| - F-box
gi|255683361|ref|NP_001156787.2| - F-box
gi|22749363|ref|NP_689889.1| - F-box
gi|27734755|ref|NP_116264.2| - F-box
gi|30089926|ref|NP_079409.3| - F-box
gi|298231105|ref|NP_001177203.1| - F-box
gi|16306588|ref|NP_036292.2| - F-box
gi|190194416|ref|NP_077302.3| - F-box
gi|157426875|ref|NP_079239.3| - F-box
gi|13443000|ref|NP_036302.1| - F-box
gi|22547149|ref|NP_671717.1| - F-box
gi|209870086|ref|NP_001129587.1| - F-box
gi|15812198|ref|NP_036300.2| - F-box
gi|215982802|ref|NP_001135994.1| - F-box
gi|7662158|ref|NP_055991.1| - F-box
gi|6912366|ref|NP_036309.1| - F-box
gi|22748931|ref|NP_689654.1| - F-box
gi|118402584|ref|NP_036296.2| - F-box
gi|24308129|ref|NP_061871.1| - F-box
gi|124248558|ref|NP_115677.2| - F-box
gi|222136647|ref|NP_001008777.2| - F-box
gi|384229053|ref|NP_001244919.1| - F-box
gi|74229029|ref|NP_001028196.1| - F-box
gi|74229027|ref|NP_036311.3| - F-box
gi|45505155|ref|NP_110420.3| - F-box
gi|122937335|ref|NP_001073938.1| - F-box
gi|45545409|ref|NP_995308.1| - F-box
gi|308044497|ref|NP_976307.2| - F-box
gi|34878757|ref|NP_036305.2| - F-box
gi|117606351|ref|NP_001025031.2| - F-box
gi|11545739|ref|NP_071322.1| - F-box
gi|156546888|ref|NP_057382.2| - F-box
gi|23397500|ref|NP_694962.1| - F-box
gi|289803020|ref|NP_001073879.2| - F-box
gi|34878765|ref|NP_904356.1| - F-box
gi|34878769|ref|NP_904357.1| - F-box
gi|61742136|ref|NP_078831.3| - F-box
gi|16306576|ref|NP_036294.1| - F-box
gi|195222730|ref|NP_689417.1| - F-box
gi|40807493|ref|NP_060413.2| - F-box
gi|16306502|ref|NP_296373.1| - F-box
gi|16306500|ref|NP_055817.1| - F-box
gi|161333854|ref|NP_001104508.1| - F-box
gi|161333852|ref|NP_659469.3| - F-box
gi|48928044|ref|NP_036312.2| - F-box
gi|110815809|ref|NP_060050.2| - OTU
gi|395393995|ref|NP_001257436.1| - OTU
gi|395393997|ref|NP_001257437.1| - OTU
gi|5454132|ref|NP_006281.1| - OTU
gi|18702331|ref|NP_570971.1| - OTU
gi|118026942|ref|NP_064590.2| - OTU
gi|36029914|ref|NP_079330.2| - OTU
gi|157364937|ref|NP_057107.3| - OTU
gi|223941923|ref|NP_001138845.1| - OTU
gi|33457350|ref|NP_060072.1| - OTU
gi|209977067|ref|NP_001129631.1| - OTU
gi|209977019|ref|NP_001129629.1| - OTU
gi|209977021|ref|NP_001129630.1| - OTU
gi|46409282|ref|NP_997203.1| - OTU
gi|380848749|ref|NP_001244159.1| - OTU
gi|380848754|ref|NP_001244163.1| - OTU
gi|380848759|ref|NP_001244166.1| - OTU
gi|380848751|ref|NP_001244160.1| - OTU
gi|153791910|ref|NP_001093392.1| - OTU
gi|62751964|ref|NP_061036.3| - OTU
gi|149192871|ref|NP_056022.1| - OTU
gi|13518019|ref|NP_004984.2| - Josephin
gi|209862748|ref|NP_001129467.1| - Josephin
gi|189163493|ref|NP_001121168.1| - Josephin
gi|258614025|ref|NP_001158250.1| - Josephin
gi|13518013|ref|NP_109376.1| - Josephin
gi|258613999|ref|NP_001121169.2| - Josephin
gi|258614033|ref|NP_001158253.1| - Josephin
gi|19923879|ref|NP_612207.1| - Josephin
gi|397529609|ref|NP_001257615.1| - Josephin
gi|397529611|ref|NP_001257568.1| - Josephin
gi|397529613|ref|NP_001257569.1| - Josephin
gi|7661888|ref|NP_055691.1| - Josephin
gi|258614023|ref|NP_001158248.1| - Josephin
gi|336285487|ref|NP_001229569.1| - JAB
gi|64762484|ref|NP_001018065.1| - JAB
gi|13236583|ref|NP_077308.1| - JAB
gi|5031981|ref|NP_005796.1| - JAB
gi|38027923|ref|NP_006828.2| - JAB
gi|25777615|ref|NP_002802.2| - JAB
gi|4503519|ref|NP_003745.1| - JAB
gi|34147637|ref|NP_006824.2| - JAB
gi|4503515|ref|NP_003747.1| - JAB
gi|42519912|ref|NP_964010.1| - JAB
gi|47132534|ref|NP_998787.1| - JAB
gi|5453545|ref|NP_006454.1| - JAB
gi|33147080|ref|NP_065850.1| - JAB
gi|91208426|ref|NP_006436.3| - JAB
gi|148227842|ref|NP_001078956.1| - JAB
gi|31542699|ref|NP_116257.2| - JAB
gi|229577180|ref|NP_001153318.1| - JAB
gi|38708309|ref|NP_057160.2| - DUF862
gi|63055040|ref|NP_056519.1| - DUF862
gi|189571618|ref|NP_009000.2| - DUF862
gi|189571621|ref|NP_001121675.1| - DUF862
gi|149588791|ref|NP_004576.2| - DUF862
gi|8923526|ref|NP_060348.1| - DUF862
gi|226491950|ref|NP_001140201.1| - DUF862
gi|16905367|ref|NP_473449.1| - DUF862
gi|14149627|ref|NP_006304.1| - UCH
gi|355330276|ref|NP_001239007.1| - UCH
gi|40795667|ref|NP_955475.1| - UCH
gi|40795665|ref|NP_003354.2| - UCH
gi|190684690|ref|NP_005145.3| - UCH
gi|190684692|ref|NP_001122082.1| - UCH
gi|190684694|ref|NP_001122083.1| - UCH
gi|24234683|ref|NP_004642.2| - UCH
gi|57529246|ref|NP_006668.1| - UCH
gi|312596875|ref|NP_001186091.1| - UCH
gi|312596873|ref|NP_001186090.1| - UCH
gi|312596871|ref|NP_001186089.1| - UCH
gi|344313155|ref|NP_001230688.1| - UCH
gi|28565285|ref|NP_741994.1| - UCH
gi|188528692|ref|NP_004196.4| - UCH
gi|188497648|ref|NP_065986.2| - UCH
gi|301500675|ref|NP_872294.2| - UCH
gi|42516561|ref|NP_963920.1| - UCH
gi|42516565|ref|NP_963918.1| - UCH
gi|42516567|ref|NP_055832.3| - UCH
gi|197116355|ref|NP_001127695.1| - UCH
gi|31377709|ref|NP_073743.2| - UCH
gi|22550104|ref|NP_115971.2| - UCH
gi|109638751|ref|NP_004496.2| - UCH
gi|183396780|ref|NP_001103773.2| - UCH
gi|183397134|ref|NP_006667.3| - UCH
gi|183397136|ref|NP_001008563.2| - UCH
gi|120587027|ref|NP_065769.3| - UCH
gi|375493565|ref|NP_001243631.1| - UCH
gi|55770886|ref|NP_006528.2| - UCH
gi|62243586|ref|NP_001014443.1| - UCH
gi|74027267|ref|NP_036607.3| - UCH
gi|150010639|ref|NP_056091.1| - UCH
gi|223005906|ref|NP_001138545.1| - UCH
gi|148612811|ref|NP_694942.3| - UCH
gi|109134332|ref|NP_115523.2| - UCH
gi|109134334|ref|NP_001035862.1| - UCH
gi|145309311|ref|NP_001034680.2| - UCH
gi|145309309|ref|NP_001034679.2| - UCH
gi|82880645|ref|NP_001032411.1| - UCH
gi|4827050|ref|NP_005142.1| - UCH
gi|41152235|ref|NP_958443.1| - UCH
gi|74319833|ref|NP_004645.2| - UCH
gi|13994268|ref|NP_114113.1| - UCH
gi|71774197|ref|NP_060414.3| - UCH
gi|10190742|ref|NP_065954.1| - UCH
gi|150378533|ref|NP_003461.2| - UCH
gi|148727247|ref|NP_003472.2| - UCH
gi|148727331|ref|NP_001092006.1| - UCH
gi|50312664|ref|NP_001001992.1| - UCH
gi|5454156|ref|NP_006438.1| - UCH
gi|75992941|ref|NP_001027582.1| - UCH
gi|215598688|ref|NP_003931.2| - UCH
gi|122114651|ref|NP_079366.3| - UCH
gi|260064009|ref|NP_056121.2| - UCH
gi|21361749|ref|NP_061031.2| - UCH
gi|389616163|ref|NP_001254505.1| - UCH
gi|379643059|ref|NP_001243823.1| - UCH
gi|379030604|ref|NP_001243790.1| - UCH
gi|378925634|ref|NP_001243783.1| - UCH
gi|379030602|ref|NP_001243789.1| - UCH
gi|379030610|ref|NP_001243792.1| - UCH
gi|334191679|ref|NP_001229258.1| - UCH
gi|379030599|ref|NP_001243788.1| - UCH
gi|334191675|ref|NP_001229255.1| - UCH
gi|334191677|ref|NP_001229257.1| - UCH
gi|334191681|ref|NP_001229259.1| - UCH
gi|334191683|ref|NP_001229260.1| - UCH
gi|334191685|ref|NP_001229261.1| - UCH
gi|337756779|ref|NP_001229256.1| - UCH
gi|379030622|ref|NP_001243796.1| - UCH
gi|378925638|ref|NP_001243786.1| - UCH
gi|378925636|ref|NP_001243784.1| - UCH
gi|378925632|ref|NP_001243782.1| - UCH
gi|379030606|ref|NP_001243791.1| - UCH
gi|291290970|ref|NP_987090.2| - UCH
gi|153792150|ref|NP_958804.2| - UCH
gi|79750944|ref|NP_115548.1| - UCH
gi|50312666|ref|NP_037528.3| - UCH
gi|378925630|ref|NP_001243781.1| - UCH
gi|119220605|ref|NP_005144.2| - UCH
gi|122937412|ref|NP_001073950.1| - UCH
gi|16507200|ref|NP_065937.1| - UCH
gi|379030633|ref|NP_001243801.1| - UCH
gi|379030631|ref|NP_001243800.1| - UCH
gi|379030635|ref|NP_001243802.1| - UCH
gi|379030637|ref|NP_001243803.1| - UCH
gi|76257392|ref|NP_001027902.1| - UCH
gi|27545313|ref|NP_115946.2| - UCH
gi|164607167|ref|NP_116052.2| - UCH
gi|52630449|ref|NP_115612.4| - UCH
gi|110347427|ref|NP_055524.3| - UCH
gi|148746183|ref|NP_065849.1| - UCH
gi|41055953|ref|NP_060688.1| - UCH
gi|31543910|ref|NP_003359.3| - UCH
gi|63053522|ref|NP_001017415.1| - UCH
gi|63053524|ref|NP_001017416.1| - UCH
gi|376319206|ref|NP_001243657.1| - UCH
gi|376319203|ref|NP_001243656.1| - UCH
gi|376319199|ref|NP_001243654.1| - UCH
gi|56550051|ref|NP_006581.2| - UCH
gi|379030626|ref|NP_001243798.1| - UCH
gi|32313610|ref|NP_059110.2| - UCH
gi|410170777|ref|XP_036729.9| - UCH
gi|410173785|ref|XP_003960864.1| - UCH
gi|410170045|ref|XP_001718697.6| - UCH
gi|376319201|ref|NP_001243655.1| - UCH
gi|148539600|ref|NP_061923.2| - UCH
gi|124001558|ref|NP_689799.3| - UCH
gi|188536112|ref|NP_055686.3| - UCH
gi|188536114|ref|NP_001120932.1| - UCH
gi|261878449|ref|NP_001159751.1| - UCH
gi|109637774|ref|NP_001035814.1| - UCH
gi|109637776|ref|NP_001035877.1| - UCH
gi|14165258|ref|NP_056062.1| - UCH
gi|47717100|ref|NP_998784.1| - UCH
gi|47717102|ref|NP_998785.1| - UCH
gi|47717104|ref|NP_057025.2| - UCH
gi|15149472|ref|NP_079521.1| - UCH
gi|27436887|ref|NP_002577.2| - UCH
gi|326320048|ref|NP_001191890.1| - UCH
gi|4505813|ref|NP_003737.1| - UCH
gi|83267866|ref|NP_001032583.1| - UCH
gi|83267868|ref|NP_001032584.1| - UCH
gi|5174741|ref|NP_005993.1| - Peptidase_C12
gi|7706753|ref|NP_057068.1| - Peptidase_C12
gi|312922359|ref|NP_001186190.1| - Peptidase_C12
gi|312922364|ref|NP_001186192.1| - Peptidase_C12
gi|312922361|ref|NP_001186191.1| - Peptidase_C12
gi|21361091|ref|NP_004172.2| - Peptidase_C12
gi|390131986|ref|NP_001254524.1| - Peptidase_C48
gi|390131988|ref|NP_001254523.1| - Peptidase_C48
gi|21361499|ref|NP_056485.2| - Peptidase_C48
gi|159032029|ref|NP_689912.2| - Peptidase_C48
gi|54607091|ref|NP_067640.2| - Peptidase_C48
gi|156105703|ref|NP_001093879.1| - Peptidase_C48
gi|156105701|ref|NP_056386.2| - Peptidase_C48
gi|116174736|ref|NP_001070671.1| - Peptidase_C48
gi|116174746|ref|NP_065705.3| - Peptidase_C48
gi|262118306|ref|NP_660205.3| - Peptidase_C48
gi|262118308|ref|NP_001159812.1| - Peptidase_C48
gi|289063479|ref|NP_001165580.1| - Peptidase_C48
gi|289063481|ref|NP_001165581.1| - Peptidase_C48
gi|289063483|ref|NP_001165582.1| - Peptidase_C48
gi|194097382|ref|NP_001123489.1| - Peptidase_C48
gi|21361167|ref|NP_001170.2| - Peptidase_C48
gi|30410844|ref|NP_116241.2| - Peptidase_C54
gi|30410846|ref|NP_835739.1| - Peptidase_C54
gi|30795252|ref|NP_443168.2| - Peptidase_C54
gi|30410798|ref|NP_847896.1| - Peptidase_C54
gi|47132611|ref|NP_037457.3| - Peptidase_C54
gi|27903825|ref|NP_116274.3| - Peptidase_C54
gi|30795248|ref|NP_840054.1| - Peptidase_C54
