# Supplementary material for: Decoding the Ubiquitin-Mediated Pathway of Arthropod Disease Vectors
Source: PLoS One. 2013 Oct 21;8(10):e78077. doi: 10.1371/journal.pone.0078077 (PMC3804464; doi:10.1371/journal.pone.0078077)
Supplement: Table S10 — List of proteins in M. musculus identified by the HMM search. (XLSX) [file pone.0078077.s010.xlsx]

## Sheet: Sheet1
Table S10. List of proteins in Mus musculus identified by the HMM search.
gi|145966752|ref|NP_080493.2| - APG12
gi|31542873|ref|NP_080969.2| - Atg8
gi|10181206|ref|NP_065615.1| - Atg8
gi|9789961|ref|NP_062723.1| - Atg8
gi|23956148|ref|NP_080011.1| - Atg8
gi|13385664|ref|NP_080436.1| - Atg8
gi|407261587|ref|XP_003946310.1| - Atg8
gi|407263482|ref|XP_003945481.1| - Atg8
gi|145966752|ref|NP_080493.2| - Atg8
gi|157671923|ref|NP_062613.3| - ubiquitin
gi|6755919|ref|NP_035794.1| - ubiquitin
gi|9845265|ref|NP_063936.1| - ubiquitin
gi|226874851|ref|NP_056598.2| - ubiquitin
gi|13195690|ref|NP_077239.1| - ubiquitin
gi|76443694|ref|NP_001029037.1| - ubiquitin
gi|149260017|ref|XP_985698.2| - ubiquitin
gi|309266537|ref|XP_003086791.1| - ubiquitin
gi|309265697|ref|XP_003086579.1| - ubiquitin
gi|94378076|ref|XP_001002242.1| - ubiquitin
gi|6679034|ref|NP_032709.1| - ubiquitin
gi|309263499|ref|XP_921350.3| - ubiquitin
gi|309270783|ref|XP_126432.6| - ubiquitin
gi|12963519|ref|NP_075626.1| - ubiquitin
gi|7710078|ref|NP_057903.1| - ubiquitin
gi|21703810|ref|NP_663380.1| - ubiquitin
gi|6678489|ref|NP_033486.1| - ubiquitin
gi|34328236|ref|NP_061268.2| - ubiquitin
gi|15805016|ref|NP_277068.1| - ubiquitin
gi|237681133|ref|NP_001153711.1| - ubiquitin
gi|298919223|ref|NP_001177365.1| - ubiquitin
gi|6679753|ref|NP_032016.1| - ubiquitin
gi|13385770|ref|NP_080537.1| - ubiquitin
gi|21703984|ref|NP_663475.1| - ubiquitin
gi|148539902|ref|NP_941026.2| - ubiquitin
gi|77917602|ref|NP_613055.2| - ubiquitin
gi|40254263|ref|NP_776145.2| - ubiquitin
gi|19111164|ref|NP_579932.1| - ubiquitin
gi|124430766|ref|NP_659122.2| - ubiquitin
gi|11612515|ref|NP_071726.1| - ubiquitin
gi|9910556|ref|NP_064313.1| - ubiquitin
gi|317171920|ref|NP_081910.1| - ubiquitin
gi|407260987|ref|XP_003946120.1| - ubiquitin
gi|407262885|ref|XP_003945378.1| - ubiquitin
gi|149250421|ref|XP_001476577.1| - ubiquitin
gi|82887849|ref|XP_889266.1| - ubiquitin
gi|407261570|ref|XP_003946304.1| - ubiquitin
gi|171460952|ref|NP_081362.2| - ubiquitin
gi|171460954|ref|NP_001116345.1| - ubiquitin
gi|407261941|ref|XP_003945928.1| - ubiquitin
gi|407263722|ref|XP_003945699.1| - ubiquitin
gi|13385932|ref|NP_080711.1| - Ufm1
gi|21311875|ref|NP_080891.1| - Urm1
gi|209862989|ref|NP_001129557.1| - ThiF
gi|6678483|ref|NP_033483.1| - ThiF
gi|6755923|ref|NP_035797.1| - ThiF
gi|30794156|ref|NP_076227.1| - ThiF
gi|27370032|ref|NP_766300.1| - ThiF
gi|237820699|ref|NP_001153802.1| - ThiF
gi|162287057|ref|NP_001104576.1| - ThiF
gi|162135936|ref|NP_035796.2| - ThiF
gi|7709986|ref|NP_057891.1| - ThiF
gi|358679369|ref|NP_001240646.1| - ThiF
gi|22550098|ref|NP_083111.1| - ThiF
gi|358679371|ref|NP_001240647.1| - ThiF
gi|227499242|ref|NP_079968.2| - ThiF
gi|9790247|ref|NP_062722.1| - ThiF
gi|21450341|ref|NP_659180.1| - ThiF
gi|7305229|ref|NP_038608.1| - ThiF
gi|70778909|ref|NP_780387.2| - ThiF
gi|209862989|ref|NP_001129557.1| - UBACT
gi|6678483|ref|NP_033483.1| - UBACT
gi|6755923|ref|NP_035797.1| - UBACT
gi|27370032|ref|NP_766300.1| - UBACT
gi|30794156|ref|NP_076227.1| - UBACT
gi|7709986|ref|NP_057891.1| - UBACT
gi|162287057|ref|NP_001104576.1| - UBACT
gi|162135936|ref|NP_035796.2| - UBACT
gi|9790041|ref|NP_062642.1| - UQ_con
gi|238231386|ref|NP_033484.3| - UQ_con
gi|21703838|ref|NP_663395.1| - UQ_con
gi|9910600|ref|NP_064296.1| - UQ_con
gi|13384718|ref|NP_079632.1| - UQ_con
gi|126157502|ref|NP_001075130.1| - UQ_con
gi|27754105|ref|NP_080261.2| - UQ_con
gi|309262615|ref|XP_001475660.2| - UQ_con
gi|18017605|ref|NP_542127.1| - UQ_con
gi|31542956|ref|NP_058066.2| - UQ_con
gi|294862305|ref|NP_001171080.1| - UQ_con
gi|294862307|ref|NP_001171081.1| - UQ_con
gi|407262350|ref|XP_003946066.1| - UQ_con
gi|7549799|ref|NP_035795.1| - UQ_con
gi|20806111|ref|NP_062777.2| - UQ_con
gi|13385778|ref|NP_080551.1| - UQ_con
gi|21450233|ref|NP_659088.1| - UQ_con
gi|6678479|ref|NP_033481.1| - UQ_con
gi|6678477|ref|NP_033480.1| - UQ_con
gi|309265521|ref|XP_003086554.1| - UQ_con
gi|29243988|ref|NP_808281.1| - UQ_con
gi|21312888|ref|NP_081061.1| - UQ_con
gi|377833873|ref|XP_003689395.1| - UQ_con
gi|6678481|ref|NP_033482.1| - UQ_con
gi|149260690|ref|XP_001475499.1| - UQ_con
gi|309262120|ref|XP_003085723.1| - UQ_con
gi|149251263|ref|XP_001477949.1| - UQ_con
gi|149251548|ref|XP_001475020.1| - UQ_con
gi|82891539|ref|XP_922588.1| - UQ_con
gi|82891888|ref|XP_619973.2| - UQ_con
gi|13385530|ref|NP_080300.1| - UQ_con
gi|309263265|ref|XP_910945.4| - UQ_con
gi|309270561|ref|XP_621400.5| - UQ_con
gi|19527004|ref|NP_598538.1| - UQ_con
gi|309269122|ref|XP_003084814.1| - UQ_con
gi|407261621|ref|XP_003946321.1| - UQ_con
gi|21704162|ref|NP_663553.1| - UQ_con
gi|345525404|ref|NP_001230897.1| - UQ_con
gi|6678487|ref|NP_033485.1| - UQ_con
gi|309262094|ref|XP_003085717.1| - UQ_con
gi|309269390|ref|XP_001476050.2| - UQ_con
gi|213512973|ref|NP_064333.2| - UQ_con
gi|401891882|ref|NP_080049.2| - UQ_con
gi|13385948|ref|NP_080730.1| - UQ_con
gi|110681729|ref|NP_758504.3| - UQ_con
gi|133922596|ref|NP_031592.2| - UQ_con
gi|311771722|ref|NP_001028945.2| - UQ_con
gi|85662415|ref|NP_001034247.1| - UQ_con
gi|85662419|ref|NP_001034248.1| - UQ_con
gi|85662413|ref|NP_001034246.1| - UQ_con
gi|85662417|ref|NP_067377.4| - UQ_con
gi|377834995|ref|XP_003688829.1| - UQ_con
gi|50234896|ref|NP_776116.2| - UQ_con
gi|270309117|ref|NP_001161941.1| - UQ_con
gi|6753918|ref|NP_034371.1| - UQ_con
gi|31980960|ref|NP_062532.2| - UQ_con
gi|31543918|ref|NP_076074.2| - UQ_con
gi|281332144|ref|NP_001163048.1| - UQ_con
gi|42741690|ref|NP_075719.1| - UQ_con
gi|281332142|ref|NP_001163047.1| - UQ_con
gi|223555981|ref|NP_001138634.1| - UQ_con
gi|401901244|ref|NP_001257946.1| - UQ_con
gi|401891885|ref|NP_001257945.1| - UQ_con
gi|319402141|ref|NP_001188319.1| - UQ_con
gi|170172548|ref|NP_081591.3| - UQ_con
gi|257796272|ref|NP_850931.2| - UQ_con
gi|21617851|ref|NP_653124.1| - UQ_con
gi|226342947|ref|NP_077788.2| - zf-C3HC4
gi|226342949|ref|NP_840065.1| - zf-C3HC4
gi|16716455|ref|NP_444398.1| - zf-C3HC4
gi|124487241|ref|NP_001074619.1| - zf-C3HC4
gi|153792209|ref|NP_067445.3| - zf-C3HC4
gi|160333353|ref|NP_536771.2| - zf-C3HC4
gi|226958428|ref|NP_033092.3| - zf-C3HC4
gi|85701941|ref|NP_001028601.1| - zf-C3HC4
gi|22122567|ref|NP_666189.1| - zf-C3HC4
gi|289063457|ref|NP_001165639.1| - zf-C3HC4
gi|31981757|ref|NP_663330.2| - zf-C3HC4
gi|33859757|ref|NP_112449.1| - zf-C3HC4
gi|29244234|ref|NP_808410.1| - zf-C3HC4
gi|84794619|ref|NP_001028407.1| - zf-C3HC4
gi|33563274|ref|NP_035407.1| - zf-C3HC4
gi|23956112|ref|NP_067394.1| - zf-C3HC4
gi|254028181|ref|NP_001156779.1| - zf-C3HC4
gi|254028183|ref|NP_001156780.1| - zf-C3HC4
gi|6678635|ref|NP_033571.1| - zf-C3HC4
gi|33859620|ref|NP_035408.1| - zf-C3HC4
gi|125347379|ref|NP_033125.2| - zf-C3HC4
gi|71043955|ref|NP_083170.1| - zf-C3HC4
gi|26024211|ref|NP_036061.1| - zf-C3HC4
gi|154240708|ref|NP_444330.2| - zf-C3HC4
gi|161016835|ref|NP_033894.3| - zf-C3HC4
gi|38348450|ref|NP_941003.1| - zf-C3HC4
gi|268370231|ref|NP_954597.2| - zf-C3HC4
gi|24233550|ref|NP_694737.1| - zf-C3HC4
gi|164518923|ref|NP_848917.2| - zf-C3HC4
gi|309268912|ref|XP_485980.5| - zf-C3HC4
gi|407261547|ref|XP_003946296.1| - zf-C3HC4
gi|29336062|ref|NP_598858.2| - zf-C3HC4
gi|30142677|ref|NP_839971.1| - zf-C3HC4
gi|31044444|ref|NP_766304.2| - zf-C3HC4
gi|46559391|ref|NP_031578.2| - zf-C3HC4
gi|128485541|ref|NP_001020770.2| - zf-C3HC4
gi|326537320|ref|NP_766158.3| - zf-C3HC4
gi|326537318|ref|NP_001192010.1| - zf-C3HC4
gi|30017451|ref|NP_835211.1| - zf-C3HC4
gi|114145507|ref|NP_067481.2| - zf-C3HC4
gi|9507059|ref|NP_062276.1| - zf-C3HC4
gi|170295836|ref|NP_080139.3| - zf-C3HC4
gi|80978932|ref|NP_031645.2| - zf-C3HC4
gi|58037503|ref|NP_084241.1| - zf-C3HC4
gi|226371692|ref|NP_766554.2| - zf-C3HC4
gi|226371694|ref|NP_001139771.1| - zf-C3HC4
gi|28076963|ref|NP_081721.1| - zf-C3HC4
gi|37574111|ref|NP_932109.1| - zf-C3HC4
gi|294712582|ref|NP_001171023.1| - zf-C3HC4
gi|21312628|ref|NP_082295.1| - zf-C3HC4
gi|124358936|ref|NP_663352.2| - zf-C3HC4
gi|118344448|ref|NP_001028410.1| - zf-C3HC4
gi|256225924|ref|NP_071868.2| - zf-C3HC4
gi|46488939|ref|NP_062680.2| - zf-C3HC4
gi|61966933|ref|NP_001013637.1| - zf-C3HC4
gi|225637513|ref|NP_001139499.1| - zf-C3HC4
gi|225637515|ref|NP_598825.2| - zf-C3HC4
gi|255982608|ref|NP_001157709.1| - zf-C3HC4
gi|31543597|ref|NP_080535.2| - zf-C3HC4
gi|46488941|ref|NP_997506.1| - zf-C3HC4
gi|127139140|ref|NP_033303.3| - zf-C3HC4
gi|127139524|ref|NP_001076021.1| - zf-C3HC4
gi|145207948|ref|NP_033572.2| - zf-C3HC4
gi|116089300|ref|NP_796034.2| - zf-C3HC4
gi|225637511|ref|NP_001139498.1| - zf-C3HC4
gi|13507662|ref|NP_109639.1| - zf-C3HC4
gi|21313130|ref|NP_080252.1| - zf-C3HC4
gi|38348246|ref|NP_033450.2| - zf-C3HC4
gi|225637509|ref|NP_001139497.1| - zf-C3HC4
gi|125347389|ref|NP_033080.2| - zf-C3HC4
gi|164663850|ref|NP_001106884.1| - zf-C3HC4
gi|38086587|ref|XP_142049.3| - zf-C3HC4
gi|83002894|ref|XP_913741.1| - zf-C3HC4
gi|165377144|ref|NP_932129.2| - zf-C3HC4
gi|85702085|ref|NP_001028947.1| - zf-C3HC4
gi|255069792|ref|NP_035410.2| - zf-C3HC4
gi|27229275|ref|NP_109668.2| - zf-C3HC4
gi|28076973|ref|NP_081930.1| - zf-C3HC4
gi|30519929|ref|NP_848722.1| - zf-C3HC4
gi|21313116|ref|NP_083784.1| - zf-C3HC4
gi|113205073|ref|NP_035917.2| - zf-C3HC4
gi|124244070|ref|NP_001034137.2| - zf-C3HC4
gi|133506656|ref|NP_084255.2| - zf-C3HC4
gi|114145521|ref|NP_082135.2| - zf-C3HC4
gi|14010849|ref|NP_109631.1| - zf-C3HC4
gi|47059206|ref|NP_079883.3| - zf-C3HC4
gi|160333847|ref|NP_694750.3| - zf-C3HC4
gi|294712578|ref|NP_001171022.1| - zf-C3HC4
gi|124486877|ref|NP_001074750.1| - zf-C3HC4
gi|29611656|ref|NP_780345.1| - zf-C3HC4
gi|121247302|ref|NP_001073401.1| - zf-C3HC4
gi|14149754|ref|NP_075722.1| - zf-C3HC4
gi|255982501|ref|NP_001157692.1| - zf-C3HC4
gi|113205051|ref|NP_035613.2| - zf-C3HC4
gi|258547102|ref|NP_083045.4| - zf-C3HC4
gi|258547104|ref|NP_001158181.1| - zf-C3HC4
gi|31542200|ref|NP_666330.2| - zf-C3HC4
gi|237858592|ref|NP_001153840.1| - zf-C3HC4
gi|30520249|ref|NP_848894.1| - zf-C3HC4
gi|31543889|ref|NP_033449.2| - zf-C3HC4
gi|21687248|ref|NP_033020.2| - zf-C3HC4
gi|254028168|ref|NP_001156773.1| - zf-C3HC4
gi|254028170|ref|NP_001156774.1| - zf-C3HC4
gi|254028176|ref|NP_001156777.1| - zf-C3HC4
gi|254028178|ref|NP_001156778.1| - zf-C3HC4
gi|391224457|ref|NP_001254643.1| - zf-C3HC4
gi|391224466|ref|NP_001254644.1| - zf-C3HC4
gi|21313294|ref|NP_084064.1| - zf-C3HC4
gi|115299739|ref|NP_076324.2| - zf-C3HC4
gi|167830481|ref|NP_766036.2| - zf-C3HC4
gi|165932387|ref|NP_542985.4| - zf-C3HC4
gi|158186608|ref|NP_001103372.1| - zf-C3HC4
gi|158186791|ref|NP_766586.2| - zf-C3HC4
gi|90991708|ref|NP_796352.2| - zf-C3HC4
gi|239937489|ref|NP_444314.2| - zf-C3HC4
gi|239937491|ref|NP_001155254.1| - zf-C3HC4
gi|149257653|ref|XP_997808.2| - zf-C3HC4
gi|87080829|ref|NP_001034555.1| - zf-C3HC4
gi|154091024|ref|NP_033467.2| - zf-C3HC4
gi|13386058|ref|NP_080833.1| - zf-C3HC4
gi|256818810|ref|NP_001157976.1| - zf-C3HC4
gi|10946824|ref|NP_067422.1| - zf-C3HC4
gi|283046820|ref|NP_001164355.1| - zf-C3HC4
gi|38016196|ref|NP_937894.1| - zf-C3HC4
gi|84794603|ref|NP_001028314.1| - zf-C3HC4
gi|84781709|ref|NP_001034082.1| - zf-C3HC4
gi|51492004|ref|NP_898858.1| - zf-C3HC4
gi|85702270|ref|NP_001030078.1| - zf-C3HC4
gi|254675281|ref|NP_082030.1| - zf-C3HC4
gi|31981195|ref|NP_067515.2| - zf-C3HC4
gi|84781711|ref|NP_780410.2| - zf-C3HC4
gi|224809379|ref|NP_001028307.2| - zf-C3HC4
gi|225579155|ref|NP_783608.3| - zf-C3HC4
gi|225579157|ref|NP_001139479.1| - zf-C3HC4
gi|148229622|ref|NP_061280.2| - zf-C3HC4
gi|262118195|ref|NP_775611.2| - zf-C3HC4
gi|295390679|ref|NP_001171329.1| - zf-C3HC4
gi|41235779|ref|NP_958761.1| - zf-C3HC4
gi|162287288|ref|NP_766376.2| - zf-C3HC4
gi|363543360|ref|NP_001241690.1| - zf-C3HC4
gi|124487443|ref|NP_001074587.1| - zf-C3HC4
gi|269308265|ref|NP_057907.2| - zf-C3HC4
gi|124286866|ref|NP_001074393.1| - zf-C3HC4
gi|61675708|ref|NP_035876.2| - zf-C3HC4
gi|283484004|ref|NP_075759.3| - zf-C3HC4
gi|109150414|ref|NP_001035866.1| - zf-C3HC4
gi|334085187|ref|NP_001207428.1| - zf-C3HC4
gi|267844908|ref|NP_067360.2| - zf-C3HC4
gi|13385712|ref|NP_080481.1| - zf-C3HC4
gi|345199315|ref|NP_001230845.1| - zf-C3HC4
gi|84794599|ref|NP_001034136.1| - zf-C3HC4
gi|158937288|ref|NP_075713.3| - zf-C3HC4
gi|124249054|ref|NP_081617.1| - zf-C3HC4
gi|153791477|ref|NP_001093102.1| - zf-C3HC4
gi|267844910|ref|NP_001161202.1| - zf-C3HC4
gi|295293136|ref|NP_001171254.1| - zf-C3HC4
gi|158517947|ref|NP_001103487.1| - zf-C3HC4
gi|21362321|ref|NP_653111.1| - zf-C3HC4
gi|110625861|ref|NP_082210.1| - zf-C3HC4
gi|15809022|ref|NP_291082.1| - zf-C3HC4
gi|169790808|ref|NP_081631.2| - zf-C3HC4
gi|84781808|ref|NP_080275.2| - zf-C3HC4
gi|6754694|ref|NP_035975.1| - zf-C3HC4
gi|47078289|ref|NP_035406.3| - zf-C3HC4
gi|30424858|ref|NP_780435.1| - zf-C3HC4
gi|158937271|ref|NP_001103673.1| - zf-C3HC4
gi|127138778|ref|NP_898974.1| - zf-C3HC4
gi|127139933|ref|NP_034927.2| - zf-C3HC4
gi|71274158|ref|NP_001025049.1| - zf-C3HC4
gi|33468961|ref|NP_061368.1| - zf-C3HC4
gi|158937269|ref|NP_001103672.1| - zf-C3HC4
gi|256985136|ref|NP_061372.2| - zf-C3HC4
gi|50284539|ref|NP_032879.2| - zf-C3HC4
gi|158937267|ref|NP_444397.2| - zf-C3HC4
gi|154350234|ref|NP_109609.2| - zf-C3HC4
gi|71480134|ref|NP_001025106.1| - zf-C3HC4
gi|6755867|ref|NP_035763.1| - zf-C3HC4
gi|133506756|ref|NP_001076579.1| - zf-C3HC4
gi|170172564|ref|NP_080682.3| - zf-C3HC4
gi|133778933|ref|NP_033045.2| - zf-C3HC4
gi|83921633|ref|NP_033448.2| - zf-C3HC4
gi|283945596|ref|NP_001164326.1| - zf-C3HC4
gi|40254335|ref|NP_849203.2| - zf-C3HC4
gi|187960114|ref|NP_033569.2| - zf-C3HC4
gi|188219611|ref|NP_766030.3| - zf-C3HC4
gi|7305435|ref|NP_038904.1| - zf-C3HC4
gi|21311909|ref|NP_083050.1| - zf-C3HC4
gi|367460080|ref|NP_001243014.1| - zf-C3HC4
gi|367460084|ref|NP_001243016.1| - zf-C3HC4
gi|367460082|ref|NP_001243015.1| - zf-C3HC4
gi|133930784|ref|NP_001013389.2| - zf-C3HC4
gi|21450079|ref|NP_659108.1| - zf-C3HC4
gi|31560535|ref|NP_035764.2| - zf-C3HC4
gi|70794801|ref|NP_001020480.1| - zf-C3HC4
gi|229093990|ref|NP_758485.2| - zf-C3HC4
gi|262118218|ref|NP_083138.2| - zf-C3HC4
gi|227330610|ref|NP_001153049.1| - zf-C3HC4
gi|88759344|ref|NP_080323.3| - zf-C3HC4
gi|145046239|ref|NP_062679.2| - zf-C3HC4
gi|145046257|ref|NP_001077390.1| - zf-C3HC4
gi|58037477|ref|NP_084085.1| - zf-C3HC4
gi|67763822|ref|NP_659208.2| - zf-C3HC4
gi|158854029|ref|NP_001103666.1| - zf-C3HC4
gi|158854031|ref|NP_001103667.1| - zf-C3HC4
gi|158854033|ref|NP_001103668.1| - zf-C3HC4
gi|27229062|ref|NP_080794.2| - zf-C3HC4
gi|67763824|ref|NP_033236.2| - zf-C3HC4
gi|188497681|ref|NP_766305.2| - zf-C3HC4
gi|240849649|ref|NP_001028661.2| - zf-C3HC4
gi|66571295|ref|NP_001019305.1| - zf-C3HC4
gi|295424126|ref|NP_001171343.1| - zf-C3HC4
gi|285403620|ref|NP_001165585.1| - zf-C3HC4
gi|285403616|ref|NP_722487.2| - zf-C3HC4
gi|285403618|ref|NP_001165584.1| - zf-C3HC4
gi|254939710|ref|NP_941034.2| - zf-C3HC4
gi|309267459|ref|XP_001472501.2| - zf-C3HC4
gi|88759341|ref|NP_079801.2| - zf-C3HC4
gi|158508713|ref|NP_001034303.3| - zf-C3HC4
gi|23510281|ref|NP_700457.1| - zf-C3HC4
gi|368711286|ref|NP_001243026.1| - zf-C3HC4
gi|368711288|ref|NP_001243027.1| - zf-C3HC4
gi|21313666|ref|NP_082240.1| - zf-C3HC4
gi|23943840|ref|NP_705723.1| - zf-C3HC4
gi|12963809|ref|NP_076231.1| - zf-C3HC4
gi|368711283|ref|NP_001243025.1| - zf-C3HC4
gi|253795509|ref|NP_001156735.1| - zf-C3HC4
gi|33859829|ref|NP_892044.1| - zf-C3HC4
gi|308193357|ref|NP_001025061.2| - zf-C3HC4
gi|70608139|ref|NP_082503.2| - zf-C3HC4
gi|31982348|ref|NP_848872.2| - zf-C3HC4
gi|226531159|ref|NP_780575.2| - zf-C3HC4
gi|88853570|ref|NP_075779.2| - zf-C3HC4
gi|83816920|ref|NP_032078.2| - zf-C3HC4
gi|20127402|ref|NP_033574.2| - zf-C3HC4
gi|260099702|ref|NP_919324.2| - zf-C3HC4
gi|260099704|ref|NP_001159424.1| - zf-C3HC4
gi|68131569|ref|NP_001020123.1| - zf-C3HC4
gi|260099706|ref|NP_001159425.1| - zf-C3HC4
gi|30425030|ref|NP_780549.1| - zf-C3HC4
gi|58037259|ref|NP_082165.1| - zf-C3HC4
gi|257196179|ref|NP_001158070.1| - zf-C3HC4
gi|244790053|ref|NP_083495.1| - zf-C3HC4
gi|34147266|ref|NP_899027.1| - zf-C3HC4
gi|257196168|ref|NP_001158065.1| - zf-C3HC4
gi|114842403|ref|NP_001041671.1| - zf-C3HC4
gi|70778932|ref|NP_083487.2| - zf-C3HC4
gi|85701917|ref|NP_001028582.1| - zf-C3HC4
gi|114842405|ref|NP_035762.2| - zf-C3HC4
gi|163954953|ref|NP_064311.2| - zf-C3HC4
gi|359718941|ref|NP_001240777.1| - zf-C3HC4
gi|117647277|ref|NP_082424.2| - zf-C3HC4
gi|309263691|ref|XP_003086109.1| - zf-C3HC4
gi|9790191|ref|NP_062686.1| - zf-C3HC4
gi|89363038|ref|NP_032638.2| - zf-C3HC4
gi|145651818|ref|NP_941017.2| - zf-C3HC4
gi|54027904|ref|NP_115932.1| - zf-C3HC4
gi|124430766|ref|NP_659122.2| - zf-C3HC4
gi|37059808|ref|NP_080015.3| - zf-C3HC4
gi|19527264|ref|NP_598809.1| - zf-C3HC4
gi|359718938|ref|NP_001240776.1| - zf-C3HC4
gi|29789263|ref|NP_109656.1| - zf-C3HC4
gi|377837114|ref|XP_003688800.1| - zf-C3HC4
gi|377837244|ref|XP_003689260.1| - zf-C3HC4
gi|309270985|ref|XP_001480993.2| - zf-C3HC4
gi|6753118|ref|NP_035920.1| - zf-C3HC4
gi|225690612|ref|NP_080062.4| - zf-C3HC4
gi|109948300|ref|NP_001035968.1| - zf-C3HC4
gi|309262466|ref|XP_001476701.2| - zf-C3HC4
gi|309272601|ref|XP_001477896.2| - zf-C3HC4
gi|22003884|ref|NP_665835.1| - zf-C3HC4
gi|170295840|ref|NP_035718.2| - zf-C3HC4
gi|161621273|ref|NP_001104550.1| - zf-C3HC4
gi|162287241|ref|NP_001104549.1| - zf-C3HC4
gi|161621269|ref|NP_035061.3| - zf-C3HC4
gi|161621271|ref|NP_001104548.1| - zf-C3HC4
gi|94420998|ref|NP_659542.3| - zf-C3HC4
gi|118150666|ref|NP_766525.3| - zf-C3HC4
gi|31543595|ref|NP_542129.2| - zf-C3HC4
gi|364502972|ref|NP_001242922.1| - zf-C3HC4
gi|364502975|ref|NP_001242923.1| - zf-C3HC4
gi|118150662|ref|NP_001071175.1| - zf-C3HC4
gi|284004881|ref|NP_001164383.1| - zf-C3HC4
gi|253735888|ref|NP_001156719.1| - zf-C3HC4
gi|7305437|ref|NP_038951.1| - zf-C3HC4
gi|19527244|ref|NP_598786.1| - zf-C3HC4
gi|119637830|ref|NP_001073299.1| - zf-C3HC4
gi|119637828|ref|NP_444400.2| - zf-C3HC4
gi|23943803|ref|NP_705724.1| - zf-C3HC4
gi|18875354|ref|NP_573469.1| - zf-C3HC4
gi|274321784|ref|NP_001162092.1| - zf-C3HC4
gi|155030209|ref|NP_001094061.1| - zf-C3HC4
gi|40255287|ref|NP_954594.1| - zf-C3HC4
gi|257471036|ref|NP_001158094.1| - zf-C3HC4
gi|31542053|ref|NP_663461.2| - zf-C3HC4
gi|119395756|ref|NP_789804.2| - zf-C3HC4
gi|77539460|ref|NP_001029275.1| - zf-C3HC4
gi|6680768|ref|NP_031551.1| - zf-C3HC4
gi|124486727|ref|NP_001074537.1| - zf-C3HC4
gi|6755338|ref|NP_036013.1| - zf-C3HC4
gi|61656165|ref|NP_001003909.2| - zf-C3HC4
gi|228008349|ref|NP_067288.2| - zf-C3HC4
gi|257471032|ref|NP_064396.2| - zf-C3HC4
gi|257471034|ref|NP_001158093.1| - zf-C3HC4
gi|274321886|ref|NP_001162094.1| - zf-C3HC4
gi|160948614|ref|NP_808451.2| - zf-C3HC4
gi|160948616|ref|NP_001075017.2| - zf-C3HC4
gi|21729782|ref|NP_083866.1| - zf-C3HC4
gi|30520119|ref|NP_848824.1| - zf-C3HC4
gi|256985128|ref|NP_001157883.1| - zf-C3HC4
gi|256985126|ref|NP_058573.3| - zf-C3HC4
gi|274321824|ref|NP_001162093.1| - zf-C3HC4
gi|256985130|ref|NP_001157884.1| - zf-C3HC4
gi|256985134|ref|NP_001157886.1| - zf-C3HC4
gi|224967081|ref|NP_033049.2| - zf-C3HC4
gi|256985132|ref|NP_001157885.1| - zf-C3HC4
gi|357197171|ref|NP_001239409.1| - zf-C3HC4
gi|255003678|ref|NP_780597.2| - zf-C3HC4
gi|82942326|ref|XP_921660.1| - zf-C3HC4
gi|110625597|ref|NP_035409.1| - zf-C3HC4
gi|163937858|ref|NP_035377.2| - zf-C3HC4
gi|74271882|ref|NP_001028215.1| - zf-C3HC4
gi|149253567|ref|XP_911668.2| - zf-C3HC4
gi|156255137|ref|NP_001011876.1| - zf-C3HC4
gi|84781787|ref|NP_001028434.1| - zf-C3HC4
gi|124486983|ref|NP_001074835.1| - zf-C3HC4
gi|39979616|ref|NP_951011.1| - zf-C3HC4
gi|34328291|ref|NP_080606.2| - zf-C3HC4
gi|31543478|ref|NP_062637.2| - zf-C3HC4
gi|28893059|ref|NP_796089.1| - zf-C3HC4
gi|261823986|ref|NP_001159847.1| - RINGv
gi|42734483|ref|NP_780397.2| - RINGv
gi|261823977|ref|NP_001159844.1| - RINGv
gi|27229135|ref|NP_082196.1| - RINGv
gi|357197171|ref|NP_001239409.1| - RINGv
gi|31542053|ref|NP_663461.2| - RINGv
gi|28893059|ref|NP_796089.1| - RINGv
gi|10181210|ref|NP_065600.1| - RINGv
gi|256773303|ref|NP_001157809.1| - RINGv
gi|71043942|ref|NP_766194.2| - RINGv
gi|256773301|ref|NP_001157808.1| - RINGv
gi|256773297|ref|NP_081590.3| - RINGv
gi|193794868|ref|NP_808265.2| - RINGv
gi|213385280|ref|NP_766156.2| - RINGv
gi|84781787|ref|NP_001028434.1| - RINGv
gi|113865913|ref|NP_001038998.1| - RINGv
gi|124486727|ref|NP_001074537.1| - RINGv
gi|28076963|ref|NP_081721.1| - RINGv
gi|113205051|ref|NP_035613.2| - RINGv
gi|18875354|ref|NP_573469.1| - RINGv
gi|274321784|ref|NP_001162092.1| - RINGv
gi|40255287|ref|NP_954594.1| - RINGv
gi|47059206|ref|NP_079883.3| - RINGv
gi|274321886|ref|NP_001162094.1| - RINGv
gi|274321824|ref|NP_001162093.1| - RINGv
gi|30519929|ref|NP_848722.1| - RINGv
gi|225637515|ref|NP_598825.2| - RINGv
gi|225637513|ref|NP_001139499.1| - RINGv
gi|38016196|ref|NP_937894.1| - RINGv
gi|225637511|ref|NP_001139498.1| - RINGv
gi|225637509|ref|NP_001139497.1| - RINGv
gi|254675281|ref|NP_082030.1| - RINGv
gi|256818810|ref|NP_001157976.1| - RINGv
gi|30520119|ref|NP_848824.1| - RINGv
gi|84781709|ref|NP_001034082.1| - RINGv
gi|84781711|ref|NP_780410.2| - RINGv
gi|31560535|ref|NP_035764.2| - RINGv
gi|7305435|ref|NP_038904.1| - RINGv
gi|258547102|ref|NP_083045.4| - RINGv
gi|258547104|ref|NP_001158181.1| - RINGv
gi|164663850|ref|NP_001106884.1| - RINGv
gi|13384770|ref|NP_079665.1| - zf-Apc11
gi|84039696|ref|NP_001033319.1| - zf-Apc11
gi|9790191|ref|NP_062686.1| - zf-Apc11
gi|309263691|ref|XP_003086109.1| - zf-Apc11
gi|82942326|ref|XP_921660.1| - zf-Apc11
gi|110625597|ref|NP_035409.1| - zf-Apc11
gi|377837114|ref|XP_003688800.1| - zf-Apc11
i|377837244|ref|XP_003689260.1| - zf-Apc11
gi|309270985|ref|XP_001480993.2| - zf-Apc11
gi|149253567|ref|XP_911668.2| - zf-Apc11
gi|153792209|ref|NP_067445.3| - zf-Apc11
gi|47059206|ref|NP_079883.3| - zf-Apc11
gi|29611656|ref|NP_780345.1| - zf-Apc11
gi|113205073|ref|NP_035917.2| - zf-Apc11
gi|21362321|ref|NP_653111.1| - zf-Apc11
gi|47078289|ref|NP_035406.3| - zf-Apc11
gi|124486727|ref|NP_001074537.1| - zf-Apc11
gi|31981757|ref|NP_663330.2| - zf-Apc11
gi|30424858|ref|NP_780435.1| - zf-Apc11
gi|30519929|ref|NP_848722.1| - zf-Apc11
gi|31560535|ref|NP_035764.2| - zf-Apc11
gi|225637513|ref|NP_001139499.1| - zf-Apc11
gi|225637515|ref|NP_598825.2| - zf-Apc11
gi|21311909|ref|NP_083050.1| - zf-Apc11
gi|367460080|ref|NP_001243014.1| - zf-Apc11
gi|367460084|ref|NP_001243016.1| - zf-Apc11
gi|367460082|ref|NP_001243015.1| - zf-Apc11
gi|225637511|ref|NP_001139498.1| - zf-Apc11
gi|226342947|ref|NP_077788.2| - zf-Apc11
gi|226342949|ref|NP_840065.1| - zf-Apc11
gi|225637509|ref|NP_001139497.1| - zf-Apc11
gi|9507059|ref|NP_062276.1| - zf-Apc11
gi|148229622|ref|NP_061280.2| - zf-Apc11
gi|255982608|ref|NP_001157709.1| - zf-Apc11
gi|31543597|ref|NP_080535.2| - zf-Apc11
gi|170172564|ref|NP_080682.3| - zf-Apc11
gi|158517947|ref|NP_001103487.1| - zf-Apc11
gi|161016835|ref|NP_033894.3| - zf-Apc11
gi|67763822|ref|NP_659208.2| - zf-Apc11
gi|67763824|ref|NP_033236.2| - zf-Apc11
gi|13385712|ref|NP_080481.1| - zf-Apc11
gi|28076963|ref|NP_081721.1| - zf-Apc11
gi|164663850|ref|NP_001106884.1| - zf-Apc11
gi|113205051|ref|NP_035613.2| - zf-Apc11
gi|84781711|ref|NP_780410.2| - zf-Apc11
gi|21450079|ref|NP_659108.1| - zf-Apc11
gi|21313666|ref|NP_082240.1| - zf-Apc11
gi|70794801|ref|NP_001020480.1| - zf-Apc11
gi|29336062|ref|NP_598858.2| - zf-Apc11
gi|124249054|ref|NP_081617.1| - zf-Apc11
gi|262118195|ref|NP_775611.2| - zf-Apc11
gi|262118218|ref|NP_083138.2| - zf-Apc11
gi|356991161|ref|NP_001239303.1| - zf-Apc11
gi|172072627|ref|NP_080280.3| - zf-Apc11
gi|23956112|ref|NP_067394.1| - zf-Apc11
gi|84781709|ref|NP_001034082.1| - zf-Apc11
gi|13507662|ref|NP_109639.1| - zf-Apc11
gi|85701941|ref|NP_001028601.1| - zf-Apc11
gi|70608139|ref|NP_082503.2| - zf-Apc11
gi|368711286|ref|NP_001243026.1| - zf-Apc11
gi|368711288|ref|NP_001243027.1| - zf-Apc11
gi|187960114|ref|NP_033569.2| - zf-Apc11
gi|14010849|ref|NP_109631.1| - zf-Apc11
gi|12963809|ref|NP_076231.1| - zf-Apc11
gi|368711283|ref|NP_001243025.1| - zf-Apc11
gi|188219611|ref|NP_766030.3| - zf-Apc11
gi|61675708|ref|NP_035876.2| - zf-Apc11
gi|293651567|ref|NP_001170845.1| - zf-Apc11
gi|58615693|ref|NP_666190.2| - zf-Apc11
gi|363543360|ref|NP_001241690.1| - zf-Apc11
gi|38016196|ref|NP_937894.1| - zf-Apc11
gi|90991708|ref|NP_796352.2| - zf-Apc11
gi|70778932|ref|NP_083487.2| - zf-Apc11
gi|256818810|ref|NP_001157976.1| - zf-Apc11
gi|254675217|ref|NP_758473.3| - zf-Apc11
gi|31542200|ref|NP_666330.2| - zf-Apc11
gi|31981195|ref|NP_067515.2| - zf-Apc11
gi|294712582|ref|NP_001171023.1| - zf-Apc11
gi|30017451|ref|NP_835211.1| - zf-Apc11
gi|50284539|ref|NP_032879.2| - zf-Apc11
gi|283484004|ref|NP_075759.3| - zf-Apc11
gi|21313294|ref|NP_084064.1| - zf-Apc11
gi|258547102|ref|NP_083045.4| - zf-Apc11
gi|258547104|ref|NP_001158181.1| - zf-Apc11
gi|85702085|ref|NP_001028947.1| - zf-Apc11
gi|37574111|ref|NP_932109.1| - zf-Apc11
gi|269308265|ref|NP_057907.2| - zf-Apc11
gi|21313130|ref|NP_080252.1| - zf-Apc11
gi|133506756|ref|NP_001076579.1| - zf-Apc11
gi|170295818|ref|NP_035844.2| - zf-Apc11
gi|224809379|ref|NP_001028307.2| - zf-Apc11
gi|84794619|ref|NP_001028407.1| - zf-Apc11
gi|254675281|ref|NP_082030.1| - zf-Apc11
gi|117647277|ref|NP_082424.2| - zf-Apc11
gi|33859620|ref|NP_035408.1| - zf-Apc11
gi|83816920|ref|NP_032078.2| - zf-Apc11
gi|109150414|ref|NP_001035866.1| - zf-Apc11
gi|71043942|ref|NP_766194.2| - zf-Apc11
gi|254028181|ref|NP_001156779.1| - zf-Apc11
gi|254028183|ref|NP_001156780.1| - zf-Apc11
gi|6678635|ref|NP_033571.1| - zf-Apc11
gi|58037503|ref|NP_084241.1| - zf-Apc11
gi|23943803|ref|NP_705724.1| - zf-Apc11
gi|58037259|ref|NP_082165.1| - zf-Apc11
gi|167830481|ref|NP_766036.2| - zf-Apc11
gi|101944546|ref|NP_036075.2| - zf-Apc11
gi|116089300|ref|NP_796034.2| - zf-Apc11
gi|33563274|ref|NP_035407.1| - zf-Apc11
gi|268370231|ref|NP_954597.2| - zf-Apc11
gi|30520119|ref|NP_848824.1| - zf-Apc11
gi|30794468|ref|NP_079818.1| - Rtf2
gi|13384956|ref|NP_079809.1| - Rtf2
gi|254826728|ref|NP_001157156.1| - Rtf2
gi|30025020|ref|NP_659203.1| - Rtf2
gi|356995944|ref|NP_001239373.1| - Rtf2
gi|356995947|ref|NP_001239374.1| - Rtf2
gi|257196205|ref|NP_081022.2| - Rtf2
gi|33859620|ref|NP_035408.1| - Rtf2
gi|28076879|ref|NP_079622.1| - Rtf2
gi|110626107|ref|NP_032625.2| - Rtf2
gi|31542200|ref|NP_666330.2| - Rtf2
gi|128485541|ref|NP_001020770.2| - Rtf2
gi|31981757|ref|NP_663330.2| - Rtf2
gi|9507059|ref|NP_062276.1| - Rtf2
gi|256985128|ref|NP_001157883.1| - Rtf2
gi|256985126|ref|NP_058573.3| - Rtf2
gi|256985130|ref|NP_001157884.1| - Rtf2
gi|256985134|ref|NP_001157886.1| - Rtf2
gi|256985132|ref|NP_001157885.1| - Rtf2
gi|10181180|ref|NP_065650.1| - Rtf2
gi|158937288|ref|NP_075713.3| - Rtf2
gi|87044886|ref|NP_083714.3| - HECT
gi|87044890|ref|NP_001033716.1| - HECT
gi|254939680|ref|NP_079757.2| - HECT
gi|13385304|ref|NP_080106.1| - HECT
gi|167466243|ref|NP_114087.2| - HECT
gi|167466245|ref|NP_001107858.1| - HECT
gi|124487317|ref|NP_032421.2| - HECT
gi|343962614|ref|NP_001230641.1| - HECT
gi|146231996|ref|NP_067498.4| - HECT
gi|112734836|ref|NP_796301.2| - HECT
gi|56699423|ref|NP_035020.2| - HECT
gi|163644255|ref|NP_001074817.3| - HECT
gi|283436216|ref|NP_766061.2| - HECT
gi|76880500|ref|NP_001029134.1| - HECT
gi|49457861|ref|NP_001001883.1| - HECT
gi|76880494|ref|NP_035798.2| - HECT
gi|68533242|ref|NP_473434.2| - HECT
gi|91932791|ref|NP_598736.4| - HECT
gi|29789341|ref|NP_598668.1| - HECT
gi|32451488|ref|NP_080377.2| - HECT
gi|312433980|ref|NP_084390.1| - HECT
gi|254939511|ref|NP_001156943.1| - HECT
gi|254939513|ref|NP_766225.2| - HECT
gi|188035869|ref|NP_082981.3| - HECT
gi|205277432|ref|NP_659037.2| - HECT
gi|194473662|ref|NP_835166.3| - HECT
gi|60097906|ref|NP_080268.1| - HECT
gi|257196144|ref|NP_663592.3| - HECT
gi|163310753|ref|NP_001106192.1| - HECT
gi|163310751|ref|NP_001074828.2| - HECT
gi|134288898|ref|NP_034548.2| - HECT
gi|30424882|ref|NP_780453.1| - HECT
gi|27804321|ref|NP_766598.1| - HECT
gi|359718915|ref|NP_852086.3| - HECT
gi|7549752|ref|NP_036172.1| - Cullin
gi|7710014|ref|NP_057925.1| - Cullin
gi|170014698|ref|NP_083678.2| - Cullin
gi|167466258|ref|NP_666319.2| - Cullin
gi|158635985|ref|NP_001103612.1| - Cullin
gi|158711665|ref|NP_082564.3| - Cullin
gi|239051067|ref|NP_082083.2| - Cullin
gi|239051082|ref|NP_001155090.1| - Cullin
gi|402169575|ref|NP_001074804.2| - Cullin
gi|260763928|ref|NP_780509.2| - Cullin
gi|57013279|ref|NP_079887.3| - Cullin
gi|167736371|ref|NP_663375.3| - U-box
gi|9789907|ref|NP_062693.1| - U-box
gi|172073169|ref|NP_071305.2| - U-box
gi|58037281|ref|NP_082394.1| - U-box
gi|31543595|ref|NP_542129.2| - U-box
gi|364502972|ref|NP_001242922.1| - U-box
gi|364502975|ref|NP_001242923.1| - U-box
gi|13384956|ref|NP_079809.1| - U-box
gi|19527358|ref|NP_598890.1| - U-box
gi|359718917|ref|NP_001240772.1| - U-box
gi|254826728|ref|NP_001157156.1| - U-box
gi|13385712|ref|NP_080481.1| - U-box
gi|227452250|ref|NP_001153108.1| - U-box
gi|163937858|ref|NP_035377.2| - U-box
gi|257196205|ref|NP_081022.2| - U-box
gi|255982608|ref|NP_001157709.1| - U-box
gi|31543597|ref|NP_080535.2| - U-box
gi|30142677|ref|NP_839971.1| - U-box
gi|39930339|ref|NP_038938.1| - F-box
gi|57164955|ref|NP_038939.2| - F-box
gi|54607024|ref|NP_001005866.1| - F-box
gi|54607022|ref|NP_001003953.1| - F-box
gi|46402223|ref|NP_997121.1| - F-box
gi|254911071|ref|NP_001157174.1| - F-box
gi|61657905|ref|NP_795933.2| - F-box
gi|83776547|ref|NP_848789.2| - F-box
gi|30520167|ref|NP_848844.1| - F-box
gi|229577156|ref|NP_001153435.1| - F-box
gi|294459939|ref|NP_001170891.1| - F-box
gi|294459937|ref|NP_001170890.1| - F-box
gi|47271358|ref|NP_056608.1| - F-box
gi|56961627|ref|NP_775615.2| - F-box
gi|158517904|ref|NP_598526.3| - F-box
gi|85702119|ref|NP_001028966.1| - F-box
gi|100818178|ref|NP_001001984.2| - F-box
gi|309266612|ref|XP_003086810.1| - F-box
gi|309269350|ref|XP_003084856.1| - F-box
gi|40254240|ref|NP_766336.2| - F-box
gi|29243960|ref|NP_808266.1| - F-box
gi|29244158|ref|NP_808371.1| - F-box
gi|149260378|ref|XP_001481072.1| - F-box
gi|82931156|ref|XP_928491.1| - F-box
gi|28892819|ref|NP_795956.1| - F-box
gi|309266614|ref|XP_003086807.1| - F-box
gi|407261746|ref|XP_003946357.1| - F-box
gi|407263597|ref|XP_003945505.1| - F-box
gi|149260376|ref|XP_001481071.1| - F-box
gi|149260439|ref|XP_001478368.1| - F-box
gi|309266608|ref|XP_003086809.1| - F-box
gi|309269346|ref|XP_003084855.1| - F-box
gi|149260374|ref|XP_001481069.1| - F-box
gi|94386668|ref|XP_997918.1| - F-box
gi|309266605|ref|XP_003086808.1| - F-box
gi|309269343|ref|XP_003084854.1| - F-box
gi|21218434|ref|NP_536353.2| - F-box
gi|56605676|ref|NP_001008428.1| - F-box
gi|13384764|ref|NP_079662.1| - F-box
gi|74959742|ref|NP_056613.1| - F-box
gi|21703350|ref|NP_056607.1| - F-box
gi|38348578|ref|NP_941076.1| - F-box
gi|28892973|ref|NP_796043.1| - F-box
gi|7657079|ref|NP_056610.1| - F-box
gi|134032048|ref|NP_796044.2| - F-box
gi|295293105|ref|NP_001171244.1| - F-box
gi|295293107|ref|NP_001171245.1| - F-box
gi|171543844|ref|NP_056611.2| - F-box
gi|70909363|ref|NP_663443.1| - F-box
gi|148539588|ref|NP_001014417.1| - F-box
gi|29789070|ref|NP_056637.1| - F-box
gi|7949135|ref|NP_038815.1| - F-box
gi|244790104|ref|NP_001019313.1| - F-box
gi|33859801|ref|NP_789818.1| - F-box
gi|27370492|ref|NP_766576.1| - F-box
gi|254553394|ref|NP_081984.1| - F-box
gi|40254217|ref|NP_766106.2| - F-box
gi|166795240|ref|NP_001028328.2| - F-box
gi|10181216|ref|NP_065618.1| - F-box
gi|6753210|ref|NP_033901.1| - F-box
gi|161086887|ref|NP_001032847.2| - F-box
gi|46877055|ref|NP_997598.1| - F-box
gi|115299773|ref|NP_950201.2| - F-box
gi|125628673|ref|NP_076094.2| - F-box
gi|125628675|ref|NP_001074959.1| - F-box
gi|30519963|ref|NP_848739.1| - F-box
gi|23956270|ref|NP_598776.1| - F-box
gi|120407054|ref|NP_766309.2| - F-box
gi|161333858|ref|NP_796050.2| - F-box
gi|269973850|ref|NP_082244.2| - F-box
gi|269973853|ref|NP_001161769.1| - F-box
gi|313851009|ref|NP_001186561.1| - F-box
gi|111494221|ref|NP_082425.1| - F-box
gi|153945830|ref|NP_001028484.2| - F-box
gi|225703045|ref|NP_001013798.2| - F-box
gi|148540012|ref|NP_031660.3| - F-box
gi|124486644|ref|NP_001074503.1| - F-box
gi|254911097|ref|NP_001157176.1| - F-box
gi|254911099|ref|NP_001157177.1| - F-box
gi|254911101|ref|NP_001157178.1| - F-box
gi|254911104|ref|NP_001157179.1| - F-box
gi|7657083|ref|NP_056612.1| - F-box
gi|255683359|ref|NP_056609.1| - F-box
gi|303523272|ref|NP_001181965.1| - F-box
gi|240255559|ref|NP_001155324.1| - F-box
gi|240255551|ref|NP_775577.2| - F-box
gi|240255555|ref|NP_001155323.1| - F-box
gi|28201989|ref|NP_780336.1| - F-box
gi|225543352|ref|NP_598701.2| - F-box
gi|124487431|ref|NP_001074904.1| - F-box
gi|140970874|ref|NP_598455.2| - F-box
gi|255683411|ref|NP_056636.2| - F-box
gi|110225374|ref|NP_080271.2| - F-box
gi|258614007|ref|NP_001158244.1| - F-box
gi|7305047|ref|NP_038936.1| - F-box
gi|139948465|ref|NP_082325.2| - F-box
gi|258613991|ref|NP_038918.3| - F-box
gi|258613993|ref|NP_001158240.1| - F-box
gi|258613995|ref|NP_001158241.1| - F-box
gi|153792129|ref|NP_001093158.1| - F-box
gi|274326390|ref|NP_038937.2| - F-box
gi|256665259|ref|NP_598860.2| - F-box
gi|116686126|ref|NP_694875.2| - F-box
gi|160333600|ref|NP_598897.2| - F-box
gi|46409652|ref|NP_997185.1| - OTU
gi|18700018|ref|NP_570950.1| - OTU
gi|261862305|ref|NP_001159874.1| - OTU
gi|261862307|ref|NP_033423.3| - OTU
gi|71043957|ref|NP_001020785.1| - OTU
gi|71043959|ref|NP_001020784.1| - OTU
gi|70778826|ref|NP_775619.2| - OTU
gi|259906433|ref|NP_081991.1| - OTU
gi|31560768|ref|NP_613070.2| - OTU
gi|157364966|ref|NP_690025.2| - OTU
gi|124487191|ref|NP_001074633.1| - OTU
gi|365733608|ref|NP_001242962.1| - OTU
gi|253683414|ref|NP_001156663.1| - OTU
gi|160333695|ref|NP_848806.2| - OTU
gi|254675322|ref|NP_082729.1| - OTU
gi|19527388|ref|NP_598911.1| - OTU
gi|13386070|ref|NP_080856.1| - OTU
gi|295389860|ref|NP_001171312.1| - OTU
gi|268837154|ref|NP_001161386.1| - Josephin
gi|268837077|ref|NP_083981.2| - Josephin
gi|13384740|ref|NP_079644.1| - Josephin
gi|326633184|ref|NP_001191999.1| - Josephin
gi|326633186|ref|NP_001192000.1| - Josephin
gi|326633188|ref|NP_001192001.1| - Josephin
gi|326633190|ref|NP_001192002.1| - Josephin
gi|21311941|ref|NP_083068.1| - Josephin
gi|377834241|ref|XP_003086615.2| - Josephin
gi|377835347|ref|XP_001481034.3| - Josephin
gi|22165366|ref|NP_666068.1| - JAB
gi|262050563|ref|NP_001159929.1| - JAB
gi|262050570|ref|NP_001159931.1| - JAB
gi|45361707|ref|NP_988991.1| - JAB
gi|145966883|ref|NP_067501.2| - JAB
gi|7304971|ref|NP_038743.1| - JAB
gi|6754724|ref|NP_034947.1| - JAB
gi|225637531|ref|NP_079620.2| - JAB
gi|21313498|ref|NP_077244.1| - DUF862
gi|20162548|ref|NP_598856.1| - DUF862
gi|21489969|ref|NP_081880.2| - UCH
gi|164519045|ref|NP_035808.2| - UCH
gi|31981044|ref|NP_062703.2| - UCH
gi|357588457|ref|NP_001239509.1| - UCH
gi|164663834|ref|NP_663603.3| - UCH
gi|270265851|ref|NP_663382.2| - UCH
gi|270265848|ref|NP_001161845.1| - UCH
gi|270265845|ref|NP_001161844.1| - UCH
gi|270265843|ref|NP_001161843.1| - UCH
gi|270265841|ref|NP_082080.3| - UCH
gi|37674279|ref|NP_932759.1| - UCH
gi|114052498|ref|NP_932760.2| - UCH
gi|114052502|ref|NP_058088.2| - UCH
gi|116008148|ref|NP_001070144.1| - UCH
gi|357197190|ref|NP_001239415.1| - UCH
gi|116008150|ref|NP_573510.2| - UCH
gi|34328057|ref|NP_035799.1| - UCH
gi|29243896|ref|NP_808229.1| - UCH
gi|258613910|ref|NP_795946.2| - UCH
gi|126032299|ref|NP_001025105.1| - UCH
gi|226443061|ref|NP_001028345.1| - UCH
gi|260166690|ref|NP_083439.2| - UCH
gi|30794162|ref|NP_083122.1| - UCH
gi|21450103|ref|NP_659186.1| - UCH
gi|224809307|ref|NP_038947.2| - UCH
gi|38259220|ref|NP_940813.1| - UCH
gi|110625685|ref|NP_001004143.2| - UCH
gi|112983634|ref|NP_001001559.2| - UCH
gi|115299771|ref|NP_958811.2| - UCH
gi|223005910|ref|NP_062334.2| - UCH
gi|119964688|ref|NP_034219.3| - UCH
gi|332205971|ref|NP_001193780.1| - UCH
gi|379698859|ref|NP_001243902.1| - UCH
gi|123314452|ref|NP_776115.2| - UCH
gi|115511018|ref|NP_033507.2| - UCH
gi|84452155|ref|NP_001033678.1| - UCH
gi|6681237|ref|NP_031913.1| - UCH
gi|212275975|ref|NP_001131019.1| - UCH
gi|31560313|ref|NP_067497.2| - UCH
gi|48928014|ref|NP_598519.2| - UCH
gi|312836847|ref|NP_796223.2| - UCH
gi|120300980|ref|NP_683745.2| - UCH
gi|154146209|ref|NP_001003918.2| - UCH
gi|7305619|ref|NP_038728.1| - UCH
gi|61316410|ref|NP_001013042.1| - UCH
gi|226442882|ref|NP_001028700.1| - UCH
gi|260064007|ref|NP_899048.2| - UCH
gi|114145573|ref|NP_067298.2| - UCH
gi|116686116|ref|NP_084025.2| - UCH
gi|251823802|ref|NP_077220.2| - UCH
gi|31980712|ref|NP_038946.2| - UCH
gi|22779926|ref|NP_690038.1| - UCH
gi|6678493|ref|NP_033488.1| - UCH
gi|46852151|ref|NP_780691.2| - UCH
gi|309267124|ref|XP_003086959.1| - UCH
gi|294459917|ref|NP_001170883.1| - UCH
gi|34328301|ref|NP_081830.2| - UCH
gi|85986575|ref|NP_001028374.1| - UCH
gi|357527386|ref|NP_001177330.2| - UCH
gi|262050630|ref|NP_113565.2| - UCH
gi|114053325|ref|NP_570949.2| - UCH
gi|84794623|ref|NP_001028463.1| - UCH
gi|310688895|ref|NP_001185502.1| - UCH
gi|188035917|ref|NP_036039.2| - UCH
gi|31981898|ref|NP_666256.2| - UCH
gi|20070404|ref|NP_613058.1| - UCH
gi|33469031|ref|NP_598618.1| - UCH
gi|124053453|ref|NP_084456.2| - UCH
gi|356640190|ref|NP_001239256.1| - UCH
gi|356640187|ref|NP_001239255.1| - UCH
gi|29789349|ref|NP_598753.1| - UCH
gi|189491657|ref|NP_001121643.1| - UCH
gi|27734060|ref|NP_775545.1| - UCH
gi|189491653|ref|NP_001121641.1| - UCH
gi|189491655|ref|NP_001121642.1| - UCH
gi|226530266|ref|NP_899022.2| - UCH
gi|169646342|ref|NP_001108623.1| - UCH
gi|31981588|ref|NP_598587.2| - UCH
gi|169646318|ref|NP_001013396.2| - UCH
gi|8567384|ref|NP_059491.1| - UCH
gi|6679933|ref|NP_032108.1| - UCH
gi|169646335|ref|NP_001108622.1| - UCH
gi|7110681|ref|NP_032809.1| - UCH
gi|213688406|ref|NP_062656.3| - UCH
gi|24429570|ref|NP_082474.1| - UCH
gi|34365779|ref|NP_899198.1| - UCH
gi|139948802|ref|NP_057932.2| - Peptidase_C12
gi|15809026|ref|NP_291085.1| - Peptidase_C12
gi|229577281|ref|NP_062508.2| - Peptidase_C12
gi|229577283|ref|NP_001153338.1| - Peptidase_C12
gi|188219614|ref|NP_035800.2| - Peptidase_C12
gi|28076917|ref|NP_081364.1| - Peptidase_C12
gi|21450063|ref|NP_659100.1| - Peptidase_C48
gi|254939659|ref|NP_109627.3| - Peptidase_C48
gi|254939663|ref|NP_001157043.1| - Peptidase_C48
gi|159032049|ref|NP_694733.3| - Peptidase_C48
gi|163965379|ref|NP_444494.1| - Peptidase_C48
gi|159032027|ref|NP_796077.2| - Peptidase_C48
gi|316659416|ref|NP_001186885.1| - Peptidase_C48
gi|256017236|ref|NP_001157758.1| - Peptidase_C48
gi|13386400|ref|NP_083733.1| - Peptidase_C48
gi|46560561|ref|NP_666115.2| - Peptidase_C48
gi|51593105|ref|NP_001003971.1| - Peptidase_C48
gi|42734351|ref|NP_079759.2| - Peptidase_C48
gi|225543220|ref|NP_778194.3| - Peptidase_C54
gi|225543224|ref|NP_001139439.1| - Peptidase_C54
gi|74136555|ref|NP_777364.3| - Peptidase_C54
gi|27883848|ref|NP_777363.1| - Peptidase_C54
gi|29135261|ref|NP_705811.8| - Peptidase_C54
