# Supplementary material for: Decoding the Ubiquitin-Mediated Pathway of Arthropod Disease Vectors
Source: PLoS One. 2013 Oct 21;8(10):e78077. doi: 10.1371/journal.pone.0078077 (PMC3804464; doi:10.1371/journal.pone.0078077)
Supplement: Table S11 — List of protein identifications containing sequences matching two or more Pfam domains. (XLSX) [file pone.0078077.s011.xlsx]

## Sheet: Sheet1
Table S11: List of protein identifications containing sequences matching two or more Pfam motifs.
CPIJ010613	RINGv and zf-APC11
CPIJ015176	RINGv and zf-APC11
CPIJ004413	RINGv and zf-APC11
CPIJ015562	RINGv and zf-APC11
CPIJ026043	RINGv and zf-APC11
CPIJ801763	RINGv and zf-APC11
CPIJ003916	RINGv and zf-APC11
CPIJ006036	RINGv and zf-APC11
CPIJ008259	RINGv and zf-APC11
CPIJ801483	RINGv and zf-APC11
CPIJ008165	RINGv and zf-APC11 and Rtf2
CPIJ000285	zf-APC11 and Rtf2
CPIJ002840	zf-APC11 and Rtf2
AAEL004356	RINGv and zf-APC11
AAEL003009	RINGv and zf-APC11
AAEL000523	RINGv and zf-APC11
AAEL012252	RINGv and zf-APC11
AAEL012006	RINGv and zf-APC11
AAEL000472	RINGv and zf-APC11
AAEL011580	RINGv and zf-APC11
AAEL006599	RINGv and zf-APC11
AAEL002325	RINGv and zf-APC11
AAEL005881	RINGv and zf-APC11
AAEL004697	RINGv and zf-APC11 and Rtf2
AAEL004861	zf-APC11 and Rtf2
AGAP002028	RINGv and zf-APC11
AGAP003558	RINGv and zf-APC11
AGAP008196	RINGv and zf-APC11
AGAP005271	RINGv and zf-APC11
AGAP007143	RINGv and zf-APC11
AGAP003179	RINGv and zf-APC11
AGAP007004	zf-APC11 and Rtf2
AGAP013371	zf-APC11 and Rtf2
AGAP000928	zf-APC11 and Rtf2
AGAP006041	zf-APC11 and Rtf2
ISCW007636	RINGv and zf-APC11
ISCW015263	zf-APC11 and Rtf2
